# Supplementary material for: Newly Emerged Serotype 1c of Shigella flexneri: Multiple Origins and Changing Drug Resistance Landscape
Source: Genes (Basel). 2020 Sep 3;11(9):1042. doi: 10.3390/genes11091042 (PMC7565858; doi:10.3390/genes11091042)
Supplement: Supplementary file 1 [file genes-11-01042-s001.zip]

Archive with 4 entries (4 files):
- Supplementary Materials_file 2 Table S2.xlsx
- __MACOSX/._Supplementary Materials_file 2 Table S2.xlsx
- Supplimentary Materials_file 1.docx
- __MACOSX/._Supplimentary Materials_file 1.docx
