# Supplementary material for: Newly Emerged Serotype 1c of Shigella flexneri: Multiple Origins and Changing Drug Resistance Landscape
Source: Genes (Basel). 2020 Sep 3;11(9):1042. doi: 10.3390/genes11091042 (PMC7565858; doi:10.3390/genes11091042)
Supplement: Supplementary file 1 [file genes-11-01042-s001.zip › Supplementary Materials_file 2 Table S2.xlsx]

## Sheet: List of core genes
Locus tag	ORF type	Start	End	Strand	Length	Gene name	Product
Y394_00001	CDS	336	2798	+	2462	thrA	Bifunctional aspartokinase/homoserine dehydrogenase 1
Y394_00002	CDS	2800	3732	+	932	thrB	Homoserine kinase
Y394_00003	CDS	3733	5019	+	1286	thrC	Threonine synthase
Y394_00004	CDS	5233	5529	+	296	hyopthetical	hypothetical protein
Y394_00005	CDS	5682	6458	-	776	hypothetical	hypothetical protein
Y394_00007	CDS	6918	7958	-	1040	alsT_2	Amino-acid carrier protein AlsT
Y394_00008	CDS	8237	9190	+	953	talB	Transaldolase B
Y394_00009	CDS	9305	9892	+	587	mog	Molybdopterin adenylyltransferase
Y394_00010	CDS	9927	10493	-	566	satP	Succinate-acetate/proton symporter SatP
Y394_00011	CDS	10642	11355	-	713	hypothetical	hypothetical protein
Y394_00012	CDS	11381	11785	-	404	hypothetical	hypothetical protein
Y394_00013	CDS	12162	14078	+	1916	dnaK_1	Chaperone protein DnaK
Y394_00014	CDS	14167	15297	+	1130	dnaJ_1	Chaperone protein DnaJ
Y394_00016	CDS	16139	17305	+	1166	nhaA	Na( )/H( ) antiporter NhaA
Y394_00017	CDS	17371	18270	+	899	nhaR	Transcriptional activator protein NhaR
Y394_00019	CDS	19769	20032	-	263	rpsT	30S ribosomal protein S20
Y394_00020	CDS	20361	21302	+	941	ribF	Riboflavin biosynthesis protein RibF
Y394_00021	CDS	21345	24161	+	2816	ileS	Isoleucine--tRNA ligase
Y394_00022	CDS	24161	24655	+	494	lspA	Lipoprotein signal peptidase
Y394_00024	CDS	25193	26143	+	950	ispH	4-hydroxy-3-methylbut-2-enyl diphosphate reductase
Y394_00025	CDS	26209	27123	+	914	rihC	Non-specific ribonucleoside hydrolase RihC
Y394_00026	CDS	27290	28111	+	821	dapB	4-hydroxy-tetrahydrodipicolinate reductase
Y394_00027	CDS	28567	29715	+	1148	carA	Carbamoyl-phosphate synthase small chain
Y394_00028	CDS	29733	32954	+	3221	carB	Carbamoyl-phosphate synthase large chain
Y394_00029	CDS	33216	33611	+	395	hypothetical	hypothetical protein
Y394_00030	CDS	33697	34287	-	590	dapH	2,3,4,5-tetrahydropyridine-2,6-dicarboxylate N-acetyltransferase
Y394_00031	CDS	34293	35078	-	785	caiD	Carnitinyl-CoA dehydratase
Y394_00032	CDS	35187	36740	-	1553	caiC	putative crotonobetaine/carnitine-CoA ligase
Y394_00033	CDS	36814	38031	-	1217	caiB	L-carnitine CoA-transferase
Y394_00034	CDS	38160	39302	-	1142	caiA	Crotonobetainyl-CoA dehydrogenase
Y394_00035	CDS	39333	40847	-	1514	caiT	L-carnitine/gamma-butyrobetaine antiporter
Y394_00036	CDS	41319	42089	+	770	etfB_1	Electron transfer flavoprotein subunit beta
Y394_00037	CDS	42104	42895	+	791	etfA_1	Electron transfer flavoprotein subunit alpha
Y394_00038	CDS	43096	44382	+	1286	hypothetical	Electron transfer flavoprotein-ubiquinone oxidoreductase
Y394_00039	CDS	44379	44666	+	287	fixX_1	Ferredoxin-like protein FixX
Y394_00040	CDS	44725	46119	+	1394	ygcS_1	Inner membrane metabolite transport protein YgcS
Y394_00041	CDS	46167	46697	+	530	kefF	Glutathione-regulated potassium-efflux system ancillary protein KefF
Y394_00042	CDS	46690	48552	+	1862	kefC_1	Glutathione-regulated potassium-efflux system protein KefC
Y394_00043	CDS	48743	49222	+	479	folA	Dihydrofolate reductase
Y394_00044	CDS	49300	50142	-	842	apaH	Bis(5'-nucleosyl)-tetraphosphatase, symmetrical
Y394_00045	CDS	50149	50526	-	377	apaG	Protein ApaG
Y394_00046	CDS	50529	51350	-	821	rsmA	Ribosomal RNA small subunit methyltransferase A
Y394_00047	CDS	51347	52336	-	989	pdxA	4-hydroxythreonine-4-phosphate dehydrogenase
Y394_00048	CDS	52336	53622	-	1286	surA	Chaperone SurA
Y394_00049	CDS	53675	56029	-	2354	lptD	LPS-assembly protein LptD
Y394_00051	CDS	57216	57875	-	659	rluA	Ribosomal large subunit pseudouridine synthase A
Y394_00052	CDS	57887	60793	-	2906	rapA	RNA polymerase-associated protein RapA
Y394_00053	CDS	60958	63309	-	2351	polB	DNA polymerase II
Y394_00054	CDS	63384	64079	-	695	araD	L-ribulose-5-phosphate 4-epimerase
Y394_00055	CDS	64279	65781	-	1502	araA	L-arabinose isomerase
Y394_00056	CDS	65792	67492	-	1700	araB	Ribulokinase
Y394_00057	CDS	67554	67679	-	125	hypothetical	hypothetical protein
Y394_00058	CDS	67831	68709	+	878	araC	Arabinose operon regulatory protein
Y394_00059	CDS	68795	69559	+	764	yabI_1	Inner membrane protein YabI
Y394_00060	CDS	69673	70371	-	698	thiQ	Thiamine import ATP-binding protein ThiQ
Y394_00061	CDS	70355	71965	-	1610	cysW_1	Sulfate transport system permease protein CysW
Y394_00062	CDS	71941	72924	-	983	thiB	Thiamine-binding periplasmic protein
Y394_00063	CDS	73088	74743	-	1655	sgrR_1	HTH-type transcriptional regulator SgrR
Y394_00064	CDS	74832	74963	+	131	sgrT	Putative inhibitor of glucose uptake transporter SgrT
Y394_00066	CDS	76088	76693	-	605	leuD	3-isopropylmalate dehydratase small subunit
Y394_00067	CDS	76704	78104	-	1400	leuC	3-isopropylmalate dehydratase large subunit
Y394_00068	CDS	78107	79198	-	1091	leuB	3-isopropylmalate dehydrogenase
Y394_00069	CDS	79198	80769	-	1571	leuA	2-isopropylmalate synthase
Y394_00070	CDS	81608	82552	+	944	leuO	HTH-type transcriptional regulator LeuO
Y394_00071	CDS	82870	84594	+	1724	ilvI	Acetolactate synthase isozyme 3 large subunit
Y394_00072	CDS	84597	85088	+	491	ilvH	Acetolactate synthase isozyme 3 small subunit
Y394_00075	CDS	87652	88110	+	458	mraZ	Transcriptional regulator MraZ
Y394_00076	CDS	88112	89053	+	941	rsmH	Ribosomal RNA small subunit methyltransferase H
Y394_00077	CDS	89050	89415	+	365	ftsL	Cell division protein FtsL
Y394_00078	CDS	89431	91197	+	1766	ftsI	Peptidoglycan synthase FtsI
Y394_00079	CDS	91184	92671	+	1487	murE	UDP-N-acetylmuramoyl-L-alanyl-D-glutamate--2,6-diaminopimelate ligase
Y394_00080	CDS	92668	94026	+	1358	murF	UDP-N-acetylmuramoyl-tripeptide--D-alanyl-D-alanine ligase
Y394_00081	CDS	94020	95102	+	1082	mraY	Phospho-N-acetylmuramoyl-pentapeptide-transferase
Y394_00082	CDS	95105	96421	+	1316	murD	UDP-N-acetylmuramoylalanine--D-glutamate ligase
Y394_00083	CDS	96421	97665	+	1244	ftsW	Lipid II flippase FtsW
Y394_00084	CDS	97662	98729	+	1067	murG	UDP-N-acetylglucosamine--N-acetylmuramyl-(pentapeptide) pyrophosphoryl-undecaprenol N-acetylglucosamine transferase
Y394_00085	CDS	98783	100258	+	1475	murC	UDP-N-acetylmuramate--L-alanine ligase
Y394_00086	CDS	100251	101171	+	920	ddlB	D-alanine--D-alanine ligase B
Y394_00087	CDS	101173	102003	+	830	ftsQ	Cell division protein FtsQ
Y394_00088	CDS	102000	103262	+	1262	ftsA	Cell division protein FtsA
Y394_00089	CDS	103323	104474	+	1151	ftsZ	Cell division protein FtsZ
Y394_00090	CDS	104575	105492	+	917	lpxC	UDP-3-O-acyl-N-acetylglucosamine deacetylase
Y394_00091	CDS	105648	106235	+	587	secM	Secretion monitor
Y394_00092	CDS	106297	109002	+	2705	secA	Protein translocase subunit SecA
Y394_00093	CDS	109062	109451	+	389	mutT	8-oxo-dGTP diphosphatase
Y394_00094	CDS	109551	109748	-	197	yacG	DNA gyrase inhibitor YacG
Y394_00095	CDS	109758	110501	-	743	zapD	Cell division protein ZapD
Y394_00096	CDS	110501	111121	-	620	coaE	Dephospho-CoA kinase
Y394_00097	CDS	111346	112389	+	1043	guaC	GMP reductase
Y394_00098	CDS	112424	113626	-	1202	epsF	Type II secretion system protein F
Y394_00099	CDS	113616	114011	-	395	epsE_1	Type II secretion system protein E
Y394_00100	CDS	113966	114763	-	797	epsE_2	Type II secretion system protein E
Y394_00101	CDS	114773	115213	-	440	pilE1	Fimbrial protein
Y394_00102	CDS	115416	116309	-	893	nadC_1	Nicotinate-nucleotide pyrophosphorylase [carboxylating]
Y394_00103	CDS	116397	116948	+	551	ampD	1,6-anhydro-N-acetylmuramyl-L-alanine amidase AmpD
Y394_00104	CDS	116945	117799	+	854	hypothetical	hypothetical protein
Y394_00105	CDS	117842	119212	-	1370	aroP	Aromatic amino acid transport protein AroP
Y394_00106	CDS	119756	120520	+	764	pdhR_1	Pyruvate dehydrogenase complex repressor
Y394_00107	CDS	120681	123344	+	2663	aceE	Pyruvate dehydrogenase E1 component
Y394_00108	CDS	123359	125239	+	1880	aceF	Dihydrolipoyllysine-residue acetyltransferase component of pyruvate dehydrogenase complex
Y394_00109	CDS	125564	126988	+	1424	lpdA	Dihydrolipoyl dehydrogenase
Y394_00110	CDS	127059	127841	-	782	hypothetical	hypothetical protein
Y394_00111	CDS	127857	128024	+	167	hypothetical	hypothetical protein
Y394_00113	CDS	129267	131864	+	2597	acnB	Aconitate hydratase B
Y394_00115	CDS	132439	133233	-	794	speD	S-adenosylmethionine decarboxylase proenzyme
Y394_00116	CDS	133249	134115	-	866	speE	Polyamine aminopropyltransferase
Y394_00117	CDS	134221	134568	-	347	hypothetical	hypothetical protein
Y394_00118	CDS	134734	136284	+	1550	cueO	Blue copper oxidase CueO
Y394_00119	CDS	136331	138721	-	2390	gcd	Quinoprotein glucose dehydrogenase
Y394_00120	CDS	138927	139463	+	536	hpt	Hypoxanthine phosphoribosyltransferase
Y394_00121	CDS	139504	140166	-	662	can	Carbonic anhydrase 2
Y394_00122	CDS	140275	141201	+	926	drrA	Daunorubicin/doxorubicin resistance ATP-binding protein DrrA
Y394_00123	CDS	141198	141968	+	770	yadH	Inner membrane transport permease YadH
Y394_00124	CDS	142073	142513	+	440	manX_1	PTS system mannose-specific EIIAB component
Y394_00125	CDS	142577	143806	+	1229	icaB_1	Poly-beta-1,6-N-acetyl-D-glucosamine N-deacetylase
Y394_00126	CDS	143810	144190	-	380	panD	Aspartate 1-decarboxylase
Y394_00127	CDS	144464	145366	+	902	hypothetical	hypothetical protein
Y394_00128	CDS	145440	146291	-	851	panC	Pantothenate synthetase
Y394_00129	CDS	146303	147097	-	794	panB	3-methyl-2-oxobutanoate hydroxymethyltransferase
Y394_00132	CDS	148389	148868	-	479	folK	2-amino-4-hydroxy-6-hydroxymethyldihydropteridine pyrophosphokinase
Y394_00133	CDS	148865	150229	-	1364	pcnB	Poly(A) polymerase I
Y394_00134	CDS	150322	151248	-	926	gluQ	Glutamyl-Q tRNA(Asp) synthetase
Y394_00135	CDS	151285	151740	-	455	dksA	RNA polymerase-binding transcription factor DksA
Y394_00136	CDS	151918	152622	-	704	sfsA	Sugar fermentation stimulation protein A
Y394_00137	CDS	152637	153167	-	530	thpR	RNA 2',3'-cyclic phosphodiesterase
Y394_00138	CDS	153241	155670	+	2429	srmB_1	hypothetical protein
Y394_00139	CDS	155866	158400	+	2534	mrcB	Penicillin-binding protein 1B
Y394_00140	CDS	158620	160863	+	2243	fhuA	Ferrichrome-iron receptor
Y394_00141	CDS	160914	161711	+	797	fhuC_1	Iron(3 )-hydroxamate import ATP-binding protein FhuC
Y394_00142	CDS	161711	162601	+	890	fhuD	Iron(3 )-hydroxamate-binding protein FhuD
Y394_00143	CDS	162598	164580	+	1982	fhuB	Iron(3 )-hydroxamate import system permease protein FhuB
Y394_00144	CDS	164615	165895	-	1280	hemL	Glutamate-1-semialdehyde 2,1-aminomutase
Y394_00145	CDS	166120	167541	+	1421	clcA	H( )/Cl(-) exchange transporter ClcA
Y394_00146	CDS	167623	167967	+	344	erpA	Iron-sulfur cluster insertion protein ErpA
Y394_00147	CDS	168014	168637	-	623	hypothetical	hypothetical protein
Y394_00148	CDS	168675	169475	-	800	btuF	Vitamin B12-binding protein
Y394_00149	CDS	169468	170166	-	698	mtnN	5'-methylthioadenosine/S-adenosylhomocysteine nucleosidase
Y394_00150	CDS	170250	171767	+	1517	dgt	Deoxyguanosinetriphosphate triphosphohydrolase
Y394_00151	CDS	171897	173321	+	1424	degP	Periplasmic serine endoprotease DegP
Y394_00152	CDS	173476	174051	+	575	cdaR_1	Carbohydrate diacid regulator
Y394_00153	CDS	174018	174632	+	614	cdaR_2	Carbohydrate diacid regulator
Y394_00154	CDS	174721	175107	-	386	hypothetical	hypothetical protein
Y394_00155	CDS	175421	176245	-	824	dapD	2,3,4,5-tetrahydropyridine-2,6-dicarboxylate N-succinyltransferase
Y394_00156	CDS	176276	178948	-	2672	glnD	Bifunctional uridylyltransferase/uridylyl-removing enzyme
Y394_00157	CDS	179010	179804	-	794	map	Methionine aminopeptidase
Y394_00158	CDS	180172	180897	+	725	rpsB	30S ribosomal protein S2
Y394_00159	CDS	181155	182006	+	851	tsf	Elongation factor Ts
Y394_00160	CDS	182153	182878	+	725	pyrH	Uridylate kinase
Y394_00161	CDS	183170	183727	+	557	frr	Ribosome-recycling factor
Y394_00162	CDS	183819	185015	+	1196	dxr	1-deoxy-D-xylulose 5-phosphate reductoisomerase
Y394_00165	CDS	186844	188196	+	1352	rseP	Regulator of sigma-E protease RseP
Y394_00166	CDS	188226	190658	+	2432	bamA	Outer membrane protein assembly factor BamA
Y394_00167	CDS	190780	191265	+	485	skp	Chaperone protein Skp
Y394_00168	CDS	191269	192294	+	1025	lpxD	UDP-3-O-(3-hydroxymyristoyl)glucosamine N-acyltransferase
Y394_00169	CDS	192399	192854	+	455	fabZ	3-hydroxyacyl-[acyl-carrier-protein] dehydratase FabZ
Y394_00170	CDS	192858	193646	+	788	lpxA	Acyl-[acyl-carrier-protein]--UDP-N-acetylglucosamine O-acyltransferase
Y394_00171	CDS	193646	194794	+	1148	lpxB	Lipid-A-disaccharide synthase
Y394_00172	CDS	194791	195387	+	596	rnhB	Ribonuclease HII
Y394_00173	CDS	195424	198906	+	3482	dnaE	DNA polymerase III subunit alpha
Y394_00174	CDS	198919	199878	+	959	accA	Acetyl-coenzyme A carboxylase carboxyl transferase subunit alpha
Y394_00175	CDS	199977	202118	+	2141	ldcC	Lysine decarboxylase, constitutive
Y394_00176	CDS	202175	202564	+	389	cetB	2-epi-5-epi-valiolone epimerase
Y394_00177	CDS	202629	203927	+	1298	tilS	tRNA(Ile)-lysidine synthase
Y394_00178	CDS	203976	204236	-	260	hypothetical	hypothetical protein
Y394_00179	CDS	204223	204423	-	200	hypothetical	hypothetical protein
Y394_00180	CDS	204589	205134	+	545	hypothetical	hypothetical protein
Y394_00181	CDS	205131	205553	+	422	arfB	Peptidyl-tRNA hydrolase ArfB
Y394_00182	CDS	205567	206277	+	710	nlpE	Lipoprotein NlpE
Y394_00183	CDS	206432	207256	-	824	hypothetical	hypothetical protein
Y394_00184	CDS	207309	209027	-	1718	proS	Proline--tRNA ligase
Y394_00185	CDS	209138	209845	-	707	trmO	tRNA (adenine(37)-N6)-methyltransferase
Y394_00186	CDS	209842	210246	-	404	rcsF	Outer membrane lipoprotein RcsF
Y394_00187	CDS	210364	211179	-	815	metQ	D-methionine-binding lipoprotein MetQ
Y394_00188	CDS	211219	211872	-	653	metI	D-methionine transport system permease protein MetI
Y394_00189	CDS	211865	212896	-	1031	metN	Methionine import ATP-binding protein MetN
Y394_00190	CDS	213084	213659	+	575	gmhB	D-glycero-beta-D-manno-heptose-1,7-bisphosphate 7-phosphatase
Y394_00191	rRNA	214025	215562	+	1537	dkgB	2,5-diketo-D-gluconic acid reductase B
Y394_00193	tRNA	215751	215826	+	75	dmlR_2	HTH-type transcriptional regulator DmlR
Y394_00194	rRNA	216012	218912	+	2900	hypothetical	hypothetical protein
Y394_00195	rRNA	219011	219121	+	110	ycgJ	putative methyltransferase YcgJ
Y394_00196	tRNA	219179	219255	+	76	mltD	Membrane-bound lytic murein transglycosylase D
Y394_00197	CDS	219418	220221	+	803	gloB	Hydroxyacylglutathione hydrolase
Y394_00198	CDS	220260	221588	-	1328	ubiE_3	Ubiquinone/menaquinone biosynthesis C-methyltransferase UbiE
Y394_00199	CDS	221656	222570	-	914	rnhA	Ribonuclease HI
Y394_00200	CDS	222832	223611	+	779	dnaQ	DNA polymerase III subunit epsilon
Y394_00201	CDS	223689	224459	+	770	hypothetical	hypothetical protein
Y394_00204	CDS	226726	227448	+	722	hypothetical	hypothetical protein
Y394_00207	tRNA	228841	228917	+	76	hypothetical	hypothetical protein
Y394_00231	CDS	245382	246800	+	1418	psiF	Phosphate starvation-inducible protein PsiF
Y394_00232	CDS	246800	247648	+	848	phoA	Alkaline phosphatase
Y394_00233	CDS	247648	248103	+	455	iraP	Anti-adapter protein IraP
Y394_00234	CDS	248106	248798	+	692	ddlA	D-alanine--D-alanine ligase A
Y394_00236	CDS	250140	251870	+	1730	yaiY	Inner membrane protein YaiY
Y394_00237	CDS	251996	252322	+	326	hypothetical	hypothetical protein
Y394_00238	CDS	252585	253205	+	620	sbmA	Peptide antibiotic transporter SbmA
Y394_00239	CDS	253256	253576	-	320	ampH	D-alanyl-D-alanine-carboxypeptidase/endopeptidase AmpH
Y394_00240	CDS	253695	255110	-	1415	hypothetical	hypothetical protein
Y394_00250	CDS	262319	262903	-	584	hypothetical	hypothetical protein
Y394_00251	CDS	262866	263678	-	812	hemB	Delta-aminolevulinic acid dehydratase
Y394_00252	CDS	263953	264771	-	818	tauD	Alpha-ketoglutarate-dependent taurine dioxygenase
Y394_00253	CDS	264807	265109	-	302	ssuC_1	Putative aliphatic sulfonates transport permease protein SsuC
Y394_00254	CDS	265171	265281	-	110	tauB	Taurine import ATP-binding protein TauB
Y394_00255	CDS	265342	265911	-	569	tauA	Taurine-binding periplasmic protein
Y394_00272	CDS	278849	279061	+	212	hypothetical	2-oxoglutaramate amidase
Y394_00275	CDS	280242	280628	+	386	gmhA	Phosphoheptose isomerase
Y394_00276	CDS	280653	282866	+	2213	yafJ	Putative glutamine amidotransferase YafJ
Y394_00277	CDS	282889	283089	+	200	hypothetical	hypothetical protein
Y394_00278	CDS	283356	283763	+	407	yafL	putative endopeptidase YafL
Y394_00281	CDS	287628	287864	+	236	flhA_1	Flagellar biosynthesis protein FlhA
Y394_00282	CDS	288272	289042	-	770	lafU	Chemotaxis protein LafU
Y394_00283	CDS	289196	289669	+	473	dinB	DNA polymerase IV
Y394_00284	CDS	289712	292156	-	2444	yafN	Antitoxin YafN
Y394_00285	CDS	292396	292974	+	578	yafO	mRNA interferase YafO
Y394_00286	CDS	293180	293947	+	767	yafP	putative N-acetyltransferase YafP
Y394_00287	CDS	293918	294658	-	740	rtcB_1	RNA-splicing ligase RtcB
Y394_00288	CDS	295009	295563	+	554	prfB_2	Peptide chain release factor 2
Y394_00289	CDS	295522	295692	-	170	pepD	Cytosol non-specific dipeptidase
Y394_00290	CDS	295739	296236	+	497	gpt	Xanthine phosphoribosyltransferase
Y394_00291	CDS	296453	298192	-	1739	hypothetical	2,6-dihydropseudooxynicotine hydrolase
Y394_00292	CDS	298287	298922	+	635	crl	Sigma factor-binding protein Crl
Y394_00293	CDS	298993	300048	+	1055	phoE	Outer membrane pore protein E
Y394_00295	CDS	300396	300794	+	398	proB	Glutamate 5-kinase
Y394_00296	CDS	300882	301256	+	374	proA	Gamma-glutamyl phosphate reductase
Y394_00317	CDS	320674	321366	+	692	adrA	putative diguanylate cyclase AdrA
Y394_00318	CDS	321350	321709	+	359	proC	Pyrroline-5-carboxylate reductase
Y394_00319	CDS	321709	322014	+	305	hypothetical	hypothetical protein
Y394_00320	CDS	322241	322966	+	725	aroL	Shikimate kinase 2
Y394_00321	CDS	323023	323325	+	302	hypothetical	hypothetical protein
Y394_00322	CDS	323361	324167	+	806	hypothetical	hypothetical protein
Y394_00323	CDS	325013	326179	+	1166	hypothetical	hypothetical protein
Y394_00324	CDS	326983	327801	-	818	hypothetical	hypothetical protein
Y394_00325	CDS	327837	328181	-	344	rdgC	Recombination-associated protein RdgC
Y394_00326	CDS	328165	328857	-	692	mak	Fructokinase
Y394_00327	CDS	329048	329374	-	326	ydhP_1	Inner membrane transport protein YdhP
Y394_00328	CDS	329540	330640	+	1100	sbcC	Nuclease SbcCD subunit C
Y394_00329	CDS	330657	331466	-	809	sbcD	Nuclease SbcCD subunit D
Y394_00331	CDS	332227	332751	+	524	phoR	Phosphate regulon sensor protein PhoR
Y394_00332	CDS	332801	332989	+	188	brnQ	Branched-chain amino acid transport system 2 carrier protein
Y394_00333	CDS	333250	333927	+	677	proY	Proline-specific permease ProY
Y394_00335	CDS	334770	335225	+	455	acpH	Acyl carrier protein phosphodiesterase
Y394_00336	CDS	335303	336280	-	977	queA	S-adenosylmethionine:tRNA ribosyltransferase-isomerase
Y394_00337	CDS	336339	337247	+	908	tgt	Queuine tRNA-ribosyltransferase
Y394_00338	CDS	337390	338667	-	1277	hypothetical	hypothetical protein
Y394_00339	CDS	338697	341840	-	3143	mzrA_1	Modulator protein MzrA
Y394_00340	CDS	341837	343039	-	1202	hypothetical	hypothetical protein
Y394_00341	CDS	343229	343918	+	689	hypothetical	hypothetical protein
Y394_00342	CDS	343976	345271	+	1295	tsx	Nucleoside-specific channel-forming protein tsx
Y394_00343	CDS	345678	346997	+	1319	yajI	putative lipoprotein YajI
Y394_00344	CDS	347073	348446	+	1373	nrdR	Transcriptional repressor NrdR
Y394_00345	CDS	348602	350419	+	1817	ribD	Riboflavin biosynthesis protein RibD
Y394_00346	CDS	350424	350855	-	431	ribE	6,7-dimethyl-8-ribityllumazine synthase
Y394_00347	CDS	351090	352160	+	1070	nusB	N utilization substance protein B
Y394_00348	CDS	352215	353342	+	1127	thiL	Thiamine-monophosphate kinase
Y394_00349	CDS	353365	353697	+	332	pgpA	Phosphatidylglycerophosphatase A
Y394_00350	CDS	353758	355572	+	1814	gpr_2	L-glyceraldehyde 3-phosphate reductase
Y394_00351	CDS	355583	356554	+	971	dxs	1-deoxy-D-xylulose-5-phosphate synthase
Y394_00352	CDS	356683	357030	+	347	ispA	Farnesyl diphosphate synthase
Y394_00353	CDS	357207	358091	-	884	xseB	Exodeoxyribonuclease 7 small subunit
Y394_00354	CDS	358389	358928	-	539	thiI	tRNA sulfurtransferase
Y394_00355	CDS	359079	359528	+	449	hypothetical	hypothetical protein
Y394_00356	CDS	359532	360635	+	1103	panE	2-dehydropantoate 2-reductase
Y394_00357	CDS	360724	361194	+	470	hypothetical	hypothetical protein
Y394_00362	CDS	364267	366129	-	1862	hypothetical	hypothetical protein
Y394_00364	CDS	367053	367295	-	242	cyoE	Protoheme IX farnesyltransferase
Y394_00365	CDS	367501	368949	+	1448	cyoD	Cytochrome bo(3) ubiquinol oxidase subunit 4
Y394_00366	CDS	369003	369593	-	590	cyoC	Cytochrome bo(3) ubiquinol oxidase subunit 3
Y394_00367	CDS	369556	370467	-	911	cyoB_1	Cytochrome bo(3) ubiquinol oxidase subunit 1
Y394_00368	CDS	370635	371126	+	491	cyoB_2	Cytochrome bo(3) ubiquinol oxidase subunit 1
Y394_00373	CDS	376410	376568	-	158	hypothetical	hypothetical protein
Y394_00374	CDS	376552	376911	-	359	hypothetical	hypothetical protein
Y394_00375	CDS	377048	377938	-	890	bolA	DNA-binding transcriptional regulator BolA
Y394_00376	CDS	377950	378279	-	329	tig	Trigger factor
Y394_00377	CDS	378279	378893	-	614	clpP	ATP-dependent Clp protease proteolytic subunit
Y394_00378	CDS	378883	380121	-	1238	clpX	ATP-dependent Clp protease ATP-binding subunit ClpX
Y394_00379	CDS	380185	380874	-	689	lon_1	Lon protease
Y394_00380	CDS	380896	381333	-	437	hupB	DNA-binding protein HU-beta
Y394_00381	CDS	381426	382232	-	806	ppiD	Peptidyl-prolyl cis-trans isomerase D
Y394_00382	CDS	382362	382709	-	347	comEA	ComE operon protein 1
Y394_00383	CDS	382706	383380	-	674	fadM	Long-chain acyl-CoA thioesterase FadM
Y394_00384	CDS	383750	385225	-	1475	queC	7-cyano-7-deazaguanine synthase
Y394_00385	CDS	385269	385847	-	578	sgrR_2	HTH-type transcriptional regulator SgrR
Y394_00386	CDS	386152	386469	+	317	cof	HMP-PP phosphatase
Y394_00387	CDS	386813	388111	+	1298	lrp_1	Leucine-responsive regulatory protein
Y394_00388	CDS	388358	388981	+	623	yheI	putative multidrug resistance ABC transporter ATP-binding/permease protein YheI
Y394_00389	CDS	389107	390381	+	1274	mdlB	Multidrug resistance-like ATP-binding protein MdlB
Y394_00390	CDS	390569	392923	+	2354	glnK	Nitrogen regulatory protein P-II 2
Y394_00391	CDS	393132	393404	+	272	amtB	Ammonia channel
Y394_00392	CDS	393596	395467	+	1871	tesB	Acyl-CoA thioesterase 2
Y394_00393	CDS	395618	395989	+	371	hypothetical	hypothetical protein
Y394_00395	CDS	396533	397228	-	695	atl	DNA base-flipping protein
Y394_00396	CDS	397293	398864	-	1571	hypothetical	hypothetical protein
Y394_00397	CDS	399084	399902	+	818	ylaB	Putative cyclic-di-GMP phosphodiesterase YlaB
Y394_00398	CDS	400056	400514	+	458	ylaC	Inner membrane protein YlaC
Y394_00400	CDS	402309	404090	+	1781	hha	Hemolysin expression-modulating protein Hha
Y394_00401	CDS	404271	404609	+	338	tomB	Hha toxicity modulator TomB
Y394_00402	CDS	404639	405925	+	1286	acrB_1	Multidrug efflux pump subunit AcrB
Y394_00403	CDS	405974	406834	-	860	acrA	Multidrug efflux pump subunit AcrA
Y394_00404	CDS	407052	407624	+	572	acrR	HTH-type transcriptional regulator AcrR
Y394_00405	CDS	407735	409063	+	1328	mscK	Mechanosensitive channel MscK
Y394_00406	CDS	409093	409404	-	311	hypothetical	hypothetical protein
Y394_00407	CDS	409783	410136	+	353	priC	Primosomal replication protein N''
Y394_00408	CDS	410178	411728	-	1550	ybaN	Inner membrane protein YbaN
Y394_00409	CDS	411892	412362	-	470	apt	Adenine phosphoribosyltransferase
Y394_00410	CDS	412478	413029	-	551	dnaX	DNA polymerase III subunit tau
Y394_00411	CDS	413201	413419	-	218	ybaB	Nucleoid-associated protein YbaB
Y394_00412	CDS	413445	413819	-	374	recR	Recombination protein RecR
Y394_00413	CDS	414365	417514	-	3149	htpG	Chaperone protein HtpG
Y394_00414	CDS	417537	418730	-	1193	adk	Adenylate kinase
Y394_00415	CDS	418872	419519	+	647	hemH	Ferrochelatase
Y394_00419	CDS	423993	424370	+	377	ybaL	Inner membrane protein YbaL
Y394_00420	CDS	424523	425074	+	551	fsr	Fosmidomycin resistance protein
Y394_00421	CDS	425203	427128	+	1925	mggB	Mannosylglucosyl-3-phosphoglycerate phosphatase
Y394_00422	CDS	427181	427510	+	329	ybaK	Cys-tRNA(Pro)/Cys-tRNA(Cys) deacylase YbaK
Y394_00423	CDS	427510	428115	+	605	hypothetical	hypothetical protein
Y394_00424	CDS	428225	430099	+	1874	ybaQ	putative HTH-type transcriptional regulator YbaQ
Y394_00425	CDS	430280	430924	+	644	copA	Copper-exporting P-type ATPase A
Y394_00426	CDS	431056	432018	+	962	glsA1	Glutaminase 1
Y394_00429	CDS	433882	434430	+	548	ybbJ	Inner membrane protein YbbJ
Y394_00430	CDS	434563	436239	-	1676	hflK_1	Modulator of FtsH protease HflK
Y394_00431	CDS	436477	437697	-	1220	fetA	putative iron export ATP-binding protein FetA
Y394_00432	CDS	437915	439567	+	1652	fetB	putative iron export permease protein FetB
Y394_00433	CDS	439604	440083	-	479	trxA_1	Thioredoxin
Y394_00434	CDS	440287	441081	-	794	sadH	Putative oxidoreductase SadH
Y394_00435	CDS	441165	441560	+	395	tesA	Acyl-CoA thioesterase I
Y394_00436	CDS	441775	444279	-	2504	lolD_1	Lipoprotein-releasing system ATP-binding protein LolD
Y394_00437	CDS	444541	445473	+	932	hypothetical	hypothetical protein
Y394_00438	CDS	445476	446768	+	1292	selU	tRNA 2-selenouridine synthase
Y394_00439	CDS	446893	447300	+	407	allS	HTH-type transcriptional activator AllS
Y394_00440	CDS	447301	447756	-	455	allA	Ureidoglycolate lyase
Y394_00441	CDS	447756	448673	-	917	allR	HTH-type transcriptional repressor AllR
Y394_00442	CDS	448819	449496	+	677	gcl	Glyoxylate carboligase
Y394_00443	CDS	449483	450262	+	779	hyi	Hydroxypyruvate isomerase
Y394_00446	CDS	452039	452362	-	323	allC	Allantoate amidohydrolase
Y394_00447	CDS	452632	453318	+	686	hypothetical	hypothetical protein
Y394_00448	CDS	453315	455588	+	2273	arcC1	Carbamate kinase 1
Y394_00449	CDS	456436	457530	-	1094	purK	N5-carboxyaminoimidazole ribonucleotide synthase
Y394_00450	CDS	457599	458525	-	926	purE	N5-carboxyaminoimidazole ribonucleotide mutase
Y394_00451	CDS	458755	459237	+	482	lpxH	UDP-2,3-diacylglucosamine hydrolase
Y394_00452	CDS	459315	460130	+	815	ppiB	Peptidyl-prolyl cis-trans isomerase B
Y394_00453	CDS	460220	462001	+	1781	cysS	Cysteine--tRNA ligase
Y394_00454	CDS	462014	462295	+	281	ybcI	Inner membrane protein YbcI
Y394_00455	CDS	462306	462809	-	503	hypothetical	hypothetical protein
Y394_00456	CDS	463032	463703	-	671	folD	Bifunctional protein FolD protein
Y394_00461	CDS	467687	468196	-	509	cheB2	Chemotaxis response regulator protein-glutamate methylesterase of group 2 operon
Y394_00462	CDS	468314	469036	-	722	gadX_1	HTH-type transcriptional regulator GadX
Y394_00463	CDS	469039	469533	-	494	hypothetical	hypothetical protein
Y394_00464	CDS	469707	471092	+	1385	nfrA_1	Bacteriophage N4 adsorption protein A
Y394_00465	CDS	471128	471637	-	509	nfrA_2	Bacteriophage N4 adsorption protein A
Y394_00466	CDS	471745	471957	-	212	nfrA_3	Bacteriophage N4 adsorption protein A
Y394_00468	CDS	473306	473848	+	542	cusS	Sensor kinase CusS
Y394_00469	CDS	474068	474760	+	692	cusR	Transcriptional regulatory protein CusR
Y394_00477	CDS	479288	480751	-	1463	hypothetical	hypothetical protein
Y394_00481	CDS	485238	485921	-	683	cusB_2	Cation efflux system protein CusB
Y394_00482	CDS	486078	487460	+	1382	cusA	Cation efflux system protein CusA
Y394_00484	CDS	488276	488593	+	317	ybdG	Miniconductance mechanosensitive channel YbdG
Y394_00485	CDS	488609	489382	+	773	nfsB	Oxygen-insensitive NAD(P)H nitroreductase
Y394_00486	CDS	489534	489857	+	323	hypothetical	hypothetical protein
Y394_00487	CDS	489897	490517	-	620	hypothetical	hypothetical protein
Y394_00522	CDS	524109	524936	+	827	hypothetical	hypothetical protein
Y394_00530	CDS	532461	533621	+	1160	dsbG	Thiol:disulfide interchange protein DsbG
Y394_00531	CDS	533622	534077	-	455	ahpC	Alkyl hydroperoxide reductase subunit C
Y394_00532	CDS	534141	534794	-	653	ahpF	Alkyl hydroperoxide reductase subunit F
Y394_00533	CDS	535007	535309	-	302	uspG	Universal stress protein G
Y394_00535	CDS	535476	536000	-	524	rnk	Regulator of nucleoside diphosphate kinase
Y394_00536	CDS	536043	536507	-	464	rna	Ribonuclease I
Y394_00539	CDS	537895	538173	+	278	citG	2-(5''-triphosphoribosyl)-3'-dephosphocoenzyme-A synthase
Y394_00541	CDS	539411	540313	-	902	citF	Citrate lyase alpha chain
Y394_00542	CDS	540523	541329	-	806	citE	Citrate lyase subunit beta
Y394_00543	CDS	541641	542204	+	563	citD	Citrate lyase acyl carrier protein
Y394_00544	CDS	542419	544014	+	1595	citC	[Citrate [pro-3S]-lyase] ligase
Y394_00549	CDS	546892	547698	-	806	cysA_1	Sulfate/thiosulfate import ATP-binding protein CysA
Y394_00550	CDS	547812	548471	-	659	modB	Molybdenum transport system permease protein ModB
Y394_00551	CDS	548444	549274	-	830	modA	Molybdate-binding periplasmic protein
Y394_00552	CDS	549325	550203	-	878	acrZ	Multidrug efflux pump accessory protein AcrZ
Y394_00553	CDS	550178	550729	-	551	modE	Transcriptional regulator ModE
Y394_00554	CDS	550733	552265	-	1532	ylmA	putative ABC transporter ATP-binding protein YlmA
Y394_00555	CDS	552276	553184	-	908	galE	UDP-glucose 4-epimerase
Y394_00556	CDS	553181	553477	-	296	galT	Galactose-1-phosphate uridylyltransferase
Y394_00557	CDS	553492	554550	-	1058	galK	Galactokinase
Y394_00558	CDS	554930	555082	+	152	galM_1	Aldose 1-epimerase
Y394_00559	CDS	555017	555520	-	503	gpmA	2,3-bisphosphoglycerate-dependent phosphoglycerate mutase
Y394_00560	CDS	555634	556347	+	713	aroG	Phospho-2-dehydro-3-deoxyheptonate aldolase, Phe-sensitive
Y394_00561	CDS	556487	557401	+	914	hypothetical	hypothetical protein
Y394_00562	CDS	557402	558460	-	1058	zitB	Zinc transporter ZitB
Y394_00563	CDS	558463	559152	-	689	pnuC	Nicotinamide riboside transporter PnuC
Y394_00564	CDS	559152	559925	-	773	nadA	Quinolinate synthase A
Y394_00565	CDS	560092	560241	-	149	bamD_1	Outer membrane protein assembly factor BamD
Y394_00566	CDS	560370	561158	+	788	pal	Peptidoglycan-associated lipoprotein
Y394_00567	CDS	561226	562698	+	1472	dpp5	Dipeptidyl-peptidase 5
Y394_00568	CDS	562959	563975	+	1016	hypothetical	hypothetical protein
Y394_00569	CDS	563985	565031	+	1046	exbD_2	Biopolymer transport protein ExbD
Y394_00570	CDS	565035	566183	+	1148	exbB_2	Biopolymer transport protein ExbB
Y394_00571	CDS	566177	567217	+	1040	ybgC	Acyl-CoA thioester hydrolase YbgC
Y394_00572	CDS	567420	568172	+	752	hypothetical	hypothetical protein
Y394_00573	CDS	568339	569391	-	1052	cydB	Cytochrome bd-I ubiquinol oxidase subunit 2
Y394_00574	CDS	569707	570087	+	380	cydA	Cytochrome bd-I ubiquinol oxidase subunit 1
Y394_00576	CDS	571139	571858	-	719	hrsA	2-O-alpha-mannosyl-D-glycerate-specific phosphotransferase enzyme HrsA
Y394_00577	CDS	571896	572939	-	1043	mngR_2	Mannosyl-D-glycerate transport/metabolism system repressor MngR
Y394_00578	tRNA	573188	573263	-	75	sucD	Succinyl-CoA ligase [ADP-forming] subunit alpha
Y394_00579	tRNA	573267	573342	-	75	sucC	Succinyl-CoA ligase [ADP-forming] subunit beta
Y394_00580	tRNA	573394	573469	-	75	sucB	Dihydrolipoyllysine-residue succinyltransferase component of 2-oxoglutarate dehydrogenase complex
Y394_00581	tRNA	573472	573547	-	75	sucA	2-oxoglutarate dehydrogenase E1 component
Y394_00582	tRNA	573684	573759	-	75	sdhB	Succinate dehydrogenase iron-sulfur subunit
Y394_00583	CDS	573924	574715	-	791	sdhA	Succinate dehydrogenase flavoprotein subunit
Y394_00584	CDS	574725	575246	-	521	sdhD	Succinate dehydrogenase hydrophobic membrane anchor subunit
Y394_00586	CDS	576706	577947	-	1241	gltA	Citrate synthase
Y394_00587	CDS	578012	578440	-	428	ybgD	putative fimbrial-like protein YbgD
Y394_00589	CDS	579133	579537	-	404	papD	Chaperone protein PapD
Y394_00592	CDS	580108	581247	-	1139	hypothetical	hypothetical protein
Y394_00593	CDS	581263	582831	-	1568	nei	Endonuclease 8
Y394_00594	CDS	583680	586313	-	2633	hypothetical	hypothetical protein
Y394_00595	CDS	586331	588247	-	1916	kipA_1	KipI antagonist
Y394_00596	CDS	588417	589139	+	722	kipA_2	KipI antagonist
Y394_00597	CDS	589242	590111	-	869	kipI	Kinase A inhibitor
Y394_00598	CDS	590111	591277	-	1166	hypothetical	hypothetical protein
Y394_00599	CDS	591371	592588	-	1217	dtpD	Dipeptide permease D
Y394_00600	CDS	592603	595404	-	2801	phrB	Deoxyribodipyrimidine photo-lyase
Y394_00601	CDS	595705	596421	-	716	hypothetical	hypothetical protein
Y394_00602	CDS	596437	598203	-	1766	symE_1	Toxic protein SymE
Y394_00606	CDS	599642	600925	+	1283	hypothetical	hypothetical protein
Y394_00607	CDS	601316	601882	+	566	kdpA	Potassium-transporting ATPase potassium-binding subunit
Y394_00608	CDS	601933	602295	+	362	kdpB_1	Potassium-transporting ATPase ATP-binding subunit
Y394_00609	CDS	602289	602792	-	503	kdpB_2	Potassium-transporting ATPase ATP-binding subunit
Y394_00610	CDS	603063	605168	+	2105	kdpC	Potassium-transporting ATPase KdpC subunit
Y394_00611	CDS	605183	605914	+	731	kdpD_1	Sensor protein KdpD
Y394_00612	CDS	605911	606195	+	284	kdpD_2	Sensor protein KdpD
Y394_00614	CDS	607139	608185	+	1046	speF_1	Ornithine decarboxylase, inducible
Y394_00615	CDS	608182	608973	-	791	speF_2	Ornithine decarboxylase, inducible
Y394_00616	CDS	609009	609743	-	734	potE	Putrescine-ornithine antiporter
Y394_00617	CDS	609733	610188	-	455	pgm	Phosphoglucomutase
Y394_00618	CDS	610219	610665	-	446	seqA	Negative modulator of initiation of replication
Y394_00619	CDS	610659	611315	-	656	ybfF	Esterase YbfF
Y394_00620	CDS	611338	612081	-	743	hypothetical	hypothetical protein
Y394_00621	CDS	612352	613833	+	1481	fldA	Flavodoxin-1
Y394_00622	CDS	613983	615401	-	1418	fur	Ferric uptake regulation protein
Y394_00623	CDS	615398	615907	-	509	chiQ	putative lipoprotein ChiQ
Y394_00624	CDS	616036	616323	+	287	chiP	Chitoporin
Y394_00625	CDS	616378	616758	-	380	glnS	Glutamine--tRNA ligase
Y394_00626	CDS	616761	621425	-	4664	hypothetical	hypothetical protein
Y394_00627	CDS	622041	622544	-	503	ptsG_2	PTS system glucose-specific EIICBA component
Y394_00628	CDS	623232	623438	-	206	nagB_2	Glucosamine-6-phosphate deaminase
Y394_00629	CDS	623840	625513	+	1673	nagA_2	N-acetylglucosamine-6-phosphate deacetylase
Y394_00630	CDS	625536	626939	+	1403	nagC_3	N-acetylglucosamine repressor
Y394_00633	CDS	628157	628975	+	818	ubiF	2-octaprenyl-3-methyl-6-methoxy-1,4-benzoquinol hydroxylase
Y394_00634	CDS	629005	630837	+	1832	miaB	tRNA-2-methylthio-N(6)-dimethylallyladenosine synthase
Y394_00635	CDS	630834	631511	+	677	ybeZ	PhoH-like protein
Y394_00636	CDS	632201	633916	+	1715	ybeY	Endoribonuclease YbeY
Y394_00637	CDS	633922	634398	+	476	corC_3	Magnesium and cobalt efflux protein CorC
Y394_00638	CDS	634395	635714	+	1319	lnt	Apolipoprotein N-acyltransferase
Y394_00639	CDS	635770	637410	-	1640	gltI	Glutamate/aspartate import solute-binding protein
Y394_00640	CDS	637436	637981	-	545	yecS_2	L-cystine transport system permease protein YecS
Y394_00641	CDS	638166	638930	+	764	gltK	Glutamate/aspartate import permease protein GltK
Y394_00642	CDS	639001	639363	+	362	glnQ_4	Glutamine transport ATP-binding protein GlnQ
Y394_00643	CDS	639503	640033	+	530	rihA	Pyrimidine-specific ribonucleoside hydrolase RihA
Y394_00644	CDS	640322	640768	+	446	hscC_1	Chaperone protein HscC
Y394_00645	CDS	640852	641178	-	326	hscC_2	Chaperone protein HscC
Y394_00646	CDS	641215	642621	-	1406	hypothetical	hypothetical protein
Y394_00647	CDS	643200	644864	-	1664	hypothetical	hypothetical protein
Y394_00648	CDS	644975	645097	+	122	esiB_2	Secretory immunoglobulin A-binding protein EsiB
Y394_00649	CDS	645067	647013	-	1946	hypothetical	hypothetical protein
Y394_00650	CDS	647346	648146	+	800	hypothetical	hypothetical protein
Y394_00651	CDS	648206	649354	+	1148	esiB_3	Secretory immunoglobulin A-binding protein EsiB
Y394_00652	CDS	649363	650583	+	1220	hypothetical	hypothetical protein
Y394_00653	CDS	650631	651383	+	752	leuS	Leucine--tRNA ligase
Y394_00654	CDS	651780	653444	+	1664	lptE	LPS-assembly lipoprotein LptE
Y394_00655	tRNA	653823	653899	+	76	holA	DNA polymerase III subunit delta
Y394_00656	tRNA	653908	653992	+	84	nadD	Nicotinate-nucleotide adenylyltransferase
Y394_00657	tRNA	654016	654090	+	74	cobC	Adenosylcobalamin/alpha-ribazole phosphatase
Y394_00658	tRNA	654125	654199	+	74	rsfS	Ribosomal silencing factor RsfS
Y394_00659	tRNA	654215	654291	+	76	rlmH	Ribosomal RNA large subunit methyltransferase H
Y394_00660	tRNA	654340	654414	+	74	mrdA	Penicillin-binding protein 2
Y394_00661	tRNA	654452	654526	+	74	mrdB	Rod shape-determining protein RodA
Y394_00662	CDS	654680	655855	-	1175	rlpA	Rare lipoprotein A
Y394_00663	CDS	656001	657425	+	1424	dacA	D-alanyl-D-alanine carboxypeptidase DacA
Y394_00664	CDS	657539	658618	+	1079	hypothetical	hypothetical protein
Y394_00665	CDS	658615	659082	+	467	lipB	Octanoyltransferase
Y394_00666	CDS	659172	660050	+	878	ybdO_2	putative HTH-type transcriptional regulator YbdO
Y394_00667	CDS	660075	661613	+	1538	lipA	Lipoyl synthase
Y394_00668	CDS	662010	662918	+	908	tatE	Sec-independent protein translocase protein TatE
Y394_00669	CDS	663088	663828	+	740	hypothetical	Hydrolase
Y394_00670	CDS	663828	664502	+	674	crcB	Putative fluoride ion transporter CrcB
Y394_00671	CDS	664502	665227	+	725	cspE	Cold shock-like protein CspE
Y394_00672	CDS	665345	666280	+	935	pagP	Lipid A palmitoyltransferase PagP
Y394_00673	CDS	666364	667122	+	758	dcuD_2	Putative cryptic C4-dicarboxylate transporter DcuD
Y394_00674	CDS	667180	668034	+	854	dpiA	Transcriptional regulatory protein DpiA
Y394_00676	CDS	669542	670249	-	707	hypothetical	hypothetical protein
Y394_00687	CDS	680721	681038	+	317	hypothetical	hypothetical protein
Y394_00692	CDS	685722	687005	+	1283	hypothetical	hypothetical protein
Y394_00753	CDS	733389	733796	-	407	dnaC_3	DNA replication protein DnaC
Y394_00755	CDS	734084	734506	+	422	hypothetical	hypothetical protein
Y394_00756	CDS	734584	735228	+	644	hypothetical	hypothetical protein
Y394_00776	tRNA	743121	743195	+	74	hypothetical	hypothetical protein
Y394_00780	CDS	745310	745417	+	107	hypothetical	hypothetical protein
Y394_00781	CDS	745414	747255	+	1841	hypothetical	hypothetical protein
Y394_00782	CDS	747312	747614	+	302	hypothetical	hypothetical protein
Y394_00799	tRNA	756658	756734	+	76	lppC_1	Putative lipoprotein LppC
Y394_00800	tRNA	756737	756812	+	75	bioA	Adenosylmethionine-8-amino-7-oxononanoate aminotransferase
Y394_00801	tRNA	756816	756890	+	74	bioB	Biotin synthase
Y394_00802	CDS	757183	757398	+	215	bioF_1	8-amino-7-oxononanoate synthase
Y394_00803	CDS	757402	758031	+	629	bioC	Malonyl-[acyl-carrier protein] O-methyltransferase
Y394_00804	CDS	758097	758630	+	533	bioD1_2	ATP-dependent dethiobiotin synthetase BioD 1
Y394_00805	CDS	758627	759094	+	467	uvrB	UvrABC system protein B
Y394_00806	CDS	759297	759479	+	182	ybhK	Putative gluconeogenesis factor
Y394_00807	CDS	759520	760338	-	818	moaA	Cyclic pyranopterin monophosphate synthase
Y394_00808	CDS	760374	760676	-	302	moaB	Molybdenum cofactor biosynthesis protein B
Y394_00809	CDS	760807	761160	+	353	moaC	Cyclic pyranopterin monophosphate synthase accessory protein
Y394_00810	CDS	761157	761369	+	212	moaD	Molybdopterin synthase sulfur carrier subunit
Y394_00811	CDS	761468	761644	-	176	moaE	Molybdopterin synthase catalytic subunit
Y394_00812	CDS	762041	762253	+	212	ybhL_1	Inner membrane protein YbhL
Y394_00813	CDS	762310	762468	+	158	ybhL_2	Inner membrane protein YbhL
Y394_00814	CDS	762605	763258	-	653	ybhN	Inner membrane protein YbhN
Y394_00815	CDS	763471	763773	-	302	clsB	Cardiolipin synthase B
Y394_00816	CDS	763843	764343	-	500	hypothetical	hypothetical protein
Y394_00817	CDS	764606	764932	-	326	ybhQ	Inner membrane protein YbhQ
Y394_00818	CDS	765209	766027	+	818	ybhR	Inner membrane transport permease YbhR
Y394_00819	CDS	766055	766378	+	323	ybhS	Inner membrane transport permease YbhS
Y394_00820	CDS	766383	768278	+	1895	ybhF	putative ABC transporter ATP-binding protein YbhF
Y394_00821	CDS	768262	768465	+	203	macA_1	Macrolide export protein MacA
Y394_00822	CDS	768462	769517	+	1055	ybiH	putative HTH-type transcriptional regulator YbiH
Y394_00823	CDS	769642	770055	+	413	rhlE	ATP-dependent RNA helicase RhlE
Y394_00824	CDS	770045	771550	+	1505	ybiA	N-glycosidase YbiA
Y394_00825	CDS	771587	771934	+	347	dinG	putative ATP-dependent helicase DinG
Y394_00826	CDS	771992	773020	+	1028	trpD2	Anthranilate phosphoribosyltransferase 2
Y394_00827	CDS	773072	773458	+	386	ybiC	putative oxidoreductase YbiC
Y394_00828	CDS	773470	773847	+	377	bhsA_1	Multiple stress resistance protein BhsA
Y394_00829	CDS	773834	774418	+	584	hypothetical	hypothetical protein
Y394_00830	CDS	774415	774816	+	401	hypothetical	PKHD-type hydroxylase
Y394_00831	CDS	774827	775567	+	740	fiu_1	Catecholate siderophore receptor Fiu
Y394_00832	CDS	775626	776012	+	386	fiu_2	Catecholate siderophore receptor Fiu
Y394_00834	CDS	776322	779363	+	3041	fiu_3	Catecholate siderophore receptor Fiu
Y394_00835	CDS	779363	779692	+	329	bhsA_4	Multiple stress resistance protein BhsA
Y394_00836	CDS	779692	780390	+	698	rlmF	Ribosomal RNA large subunit methyltransferase F
Y394_00837	CDS	780539	781138	+	599	ybiO_2	Moderate conductance mechanosensitive channel YbiO
Y394_00838	CDS	781135	781677	+	542	glnQ_2	Glutamine transport ATP-binding protein GlnQ
Y394_00839	CDS	781738	785217	+	3479	glnP	Glutamine transport system permease protein GlnP
Y394_00840	CDS	785285	785884	+	599	glnH	Glutamine-binding periplasmic protein
Y394_00841	CDS	785906	787009	+	1103	dps	DNA protection during starvation protein
Y394_00842	CDS	787316	787933	+	617	rhtA	Threonine/homoserine exporter RhtA
Y394_00843	CDS	787933	788112	+	179	ompX_1	Outer membrane protein X
Y394_00844	CDS	788113	789876	-	1763	opgE	Phosphoethanolamine transferase OpgE
Y394_00845	CDS	790459	790935	-	476	mntS	Small protein MntS
Y394_00846	CDS	790994	792283	-	1289	mntR	Transcriptional regulator MntR
Y394_00847	CDS	792370	793410	+	1040	ybiR	Inner membrane protein YbiR
Y394_00848	CDS	793407	794561	+	1154	ybiS	putative L,D-transpeptidase YbiS
Y394_00849	CDS	794548	795303	+	755	ybiT	putative ABC transporter ATP-binding protein YbiT
Y394_00850	CDS	795296	795973	+	677	hypothetical	hypothetical protein
Y394_00851	CDS	796552	798573	+	2021	ybiV	Sugar phosphatase YbiV
Y394_00852	CDS	798765	799673	-	908	cutC_2	Choline trimethylamine-lyase
Y394_00853	CDS	800070	801059	+	989	cutD	Choline trimethylamine-lyase activating enzyme
Y394_00854	CDS	801081	801593	+	512	fsaA	Fructose-6-phosphate aldolase 1
Y394_00855	CDS	801596	802081	+	485	moeB	Molybdopterin-synthase adenylyltransferase
Y394_00856	CDS	802074	802319	+	245	moeA	Molybdopterin molybdenumtransferase
Y394_00857	CDS	802321	802773	+	452	iaaA	Isoaspartyl peptidase
Y394_00858	CDS	802910	803614	+	704	gsiA_1	Glutathione import ATP-binding protein GsiA
Y394_00859	CDS	803819	804532	+	713	gsiB	Glutathione-binding protein GsiB
Y394_00860	CDS	804568	805524	-	956	gsiC	Glutathione transport system permease protein GsiC
Y394_00861	CDS	805524	806765	-	1241	gsiD	Glutathione transport system permease protein GsiD
Y394_00863	CDS	807656	808066	+	410	ydeH	Diguanylate cyclase YdeH
Y394_00864	CDS	808028	809134	-	1106	rimO_2	Ribosomal protein S12 methylthiotransferase RimO
Y394_00865	CDS	809145	810278	-	1133	hypothetical	hypothetical protein
Y394_00866	CDS	810271	812007	-	1736	yliI	Soluble aldose sugar dehydrogenase YliI
Y394_00867	CDS	812000	812995	-	995	gstB	Glutathione S-transferase GstB
Y394_00872	CDS	818072	819034	+	962	deoR_1	Deoxyribose operon repressor
Y394_00873	CDS	819175	820260	+	1085	ybjG	Putative undecaprenyl-diphosphatase YbjG
Y394_00874	CDS	820489	820749	-	260	mdfA	Multidrug transporter MdfA
Y394_00875	CDS	821014	821280	-	266	hypothetical	hypothetical protein
Y394_00876	CDS	821354	822028	-	674	ybjI	5-amino-6-(5-phospho-D-ribitylamino)uracil phosphatase YbjI
Y394_00878	CDS	823273	824055	-	782	rcdA	HTH-type transcriptional regulator RcdA
Y394_00879	CDS	824147	825475	+	1328	aspT_2	Aspartate/alanine antiporter
Y394_00880	CDS	825464	825793	-	329	ybjM	Inner membrane protein YbjM
Y394_00881	CDS	826058	826318	-	260	grxA	Glutaredoxin-1
Y394_00882	CDS	826594	827520	+	926	hypothetical	hypothetical protein
Y394_00884	CDS	830002	830724	-	722	rimK	Ribosomal protein S6--L-glutamate ligase
Y394_00885	CDS	830721	831380	-	659	hypothetical	hypothetical protein
Y394_00886	CDS	831519	832265	-	746	potF	Putrescine-binding periplasmic protein
Y394_00887	CDS	832669	833172	-	503	potA_2	Spermidine/putrescine import ATP-binding protein PotA
Y394_00888	CDS	833471	834358	-	887	potH	Putrescine transport system permease protein PotH
Y394_00889	CDS	834711	835226	+	515	ydcV_2	Inner membrane ABC transporter permease protein YdcV
Y394_00890	CDS	835274	836857	-	1583	ybjO	Inner membrane protein YbjO
Y394_00891	CDS	837129	837257	-	128	rlmC	23S rRNA (uracil(747)-C(5))-methyltransferase RlmC
Y394_00892	CDS	837443	837910	+	467	artJ	ABC transporter arginine-binding protein 1
Y394_00893	CDS	837907	839025	+	1118	artM_1	Arginine ABC transporter permease protein ArtM
Y394_00894	CDS	839083	840003	-	920	artQ	Arginine ABC transporter permease protein ArtQ
Y394_00895	CDS	840222	841814	+	1592	artI	Putative ABC transporter arginine-binding protein 2
Y394_00896	CDS	842055	843320	-	1265	artP	Arginine transport ATP-binding protein ArtP
Y394_00897	CDS	843472	844287	-	815	ybjP	putative lipoprotein YbjP
Y394_00899	CDS	846871	847770	-	899	hypothetical	hypothetical protein
Y394_00900	CDS	847901	848563	+	662	amiD	N-acetylmuramoyl-L-alanine amidase AmiD
Y394_00901	CDS	848742	849491	-	749	hypothetical	3 beta-hydroxysteroid dehydrogenase/Delta 5-->4-isomerase
Y394_00903	CDS	850930	851895	+	965	ltaE	Low specificity L-threonine aldolase
Y394_00904	CDS	851882	853753	+	1871	poxB	Pyruvate dehydrogenase [ubiquinone]
Y394_00905	CDS	853773	855311	+	1538	hcr	NADH oxidoreductase HCR
Y394_00906	CDS	855329	856249	+	920	hcp	Hydroxylamine reductase
Y394_00907	CDS	856252	857163	+	911	lysO	Lysine exporter LysO
Y394_00908	CDS	857425	859689	+	2264	aqpZ	Aquaporin Z
Y394_00910	CDS	861072	862397	-	1325	recF_2	DNA replication and repair protein RecF
Y394_00911	CDS	862610	862993	+	383	hypothetical	hypothetical protein
Y394_00912	CDS	863104	864042	+	938	macA_2	Macrolide export protein MacA
Y394_00913	CDS	864215	864841	-	626	macB	Macrolide export ATP-binding/permease protein MacB
Y394_00914	CDS	865087	866052	+	965	cspD	Cold shock-like protein CspD
Y394_00915	CDS	866109	866411	+	302	clpS	ATP-dependent Clp protease adapter protein ClpS
Y394_00916	CDS	866447	867265	+	818	clpA	ATP-dependent Clp protease ATP-binding subunit ClpA
Y394_00917	CDS	867310	867555	+	245	infA	Translation initiation factor IF-1
Y394_00918	CDS	867602	868360	-	758	aat	Leucyl/phenylalanyl-tRNA--protein transferase
Y394_00919	CDS	868418	869014	-	596	msbA_1	Lipid A export ATP-binding/permease protein MsbA
Y394_00920	CDS	869299	870525	+	1226	cydD	ATP-binding/permease protein CydD
Y394_00921	CDS	870566	870844	-	278	trxB	Thioredoxin reductase
Y394_00922	CDS	870936	871751	-	815	lrp_2	Leucine-responsive regulatory protein
Y394_00923	CDS	871751	872959	-	1208	ftsK	DNA translocase FtsK
Y394_00924	CDS	873043	873579	+	536	lolA	Outer-membrane lipoprotein carrier protein
Y394_00925	CDS	873754	875439	-	1685	rarA	Replication-associated recombination protein A
Y394_00926	CDS	875709	876086	+	377	serS	Serine--tRNA ligase
Y394_00929	CDS	876804	877526	+	722	dmsB_2	Anaerobic dimethyl sulfoxide reductase chain B
Y394_00930	CDS	877587	878489	+	902	dmsC_2	Anaerobic dimethyl sulfoxide reductase chain C
Y394_00931	CDS	878577	879053	+	476	hypothetical	hypothetical protein
Y394_00932	CDS	879405	880517	+	1112	ycaD	putative MFS-type transporter YcaD
Y394_00947	CDS	893841	894854	-	1013	pflA	Pyruvate formate-lyase 1-activating enzyme
Y394_00948	CDS	894953	896383	-	1430	pflB	Formate acetyltransferase 1
Y394_00949	CDS	896394	897395	-	1001	focA_2	putative formate transporter 1
Y394_00950	CDS	897432	899150	-	1718	ycaO	Ribosomal protein S12 methylthiotransferase accessory factor YcaO
Y394_00951	CDS	899283	900251	-	968	hypothetical	hypothetical protein
Y394_00952	CDS	900263	901915	-	1652	hypothetical	hypothetical protein
Y394_00953	CDS	902059	902958	-	899	serC	Phosphoserine aminotransferase
Y394_00954	CDS	903415	904110	-	695	aroA	3-phosphoshikimate 1-carboxyvinyltransferase
Y394_00956	CDS	905311	906969	+	1658	loiP_1	Metalloprotease LoiP
Y394_00957	CDS	906966	907958	-	992	cmk	Cytidylate kinase
Y394_00958	CDS	908073	909188	+	1115	rpsA_2	30S ribosomal protein S1
Y394_00959	CDS	909185	911131	+	1946	ihfB	Integration host factor subunit beta
Y394_00960	CDS	911204	911428	-	224	hypothetical	hypothetical protein
Y394_00961	CDS	911751	912071	+	320	hypothetical	hypothetical protein
Y394_00962	CDS	912102	914378	+	2276	hypothetical	hypothetical protein
Y394_00963	tRNA	914721	914808	-	87	msbA_2	Lipid A export ATP-binding/permease protein MsbA
Y394_00964	CDS	915062	915280	-	218	lpxK	Tetraacyldisaccharide 4'-kinase
Y394_00965	CDS	915565	916269	-	704	hypothetical	hypothetical protein
Y394_00966	CDS	916311	918032	-	1721	hypothetical	hypothetical protein
Y394_00967	CDS	918033	919799	-	1766	kdsB	3-deoxy-manno-octulosonate cytidylyltransferase
Y394_00968	CDS	919922	920887	-	965	hypothetical	hypothetical protein
Y394_00970	CDS	922060	926088	+	4028	cmoM	tRNA 5-carboxymethoxyuridine methyltransferase
Y394_00971	CDS	926243	926854	+	611	mukF	Chromosome partition protein MukF
Y394_00972	CDS	926865	928208	+	1343	mukE	Chromosome partition protein MukE
Y394_00973	CDS	928299	929591	+	1292	mukB	Chromosome partition protein MukB
Y394_00976	CDS	932286	932903	+	617	hypothetical	hypothetical protein
Y394_00977	CDS	932905	933696	+	791	hypothetical	putative metallo-hydrolase
Y394_00978	CDS	933732	934358	-	626	aspC	Aspartate aminotransferase
Y394_00979	CDS	934673	935821	+	1148	ompF	Outer membrane protein F
Y394_00980	CDS	936134	936808	+	674	asnS	Asparagine--tRNA ligase
Y394_00981	CDS	936805	937155	+	350	pncB	Nicotinate phosphoribosyltransferase
Y394_00982	CDS	937152	937694	+	542	pepN	Aminopeptidase N
Y394_00983	CDS	937700	938026	+	326	ssuB	Aliphatic sulfonates import ATP-binding protein SsuB
Y394_00988	CDS	939809	940312	+	503	ssuC_3	Putative aliphatic sulfonates transport permease protein SsuC
Y394_00989	CDS	940431	941102	+	671	ssuD	Alkanesulfonate monooxygenase
Y394_00990	CDS	941103	941540	-	437	ssuA	Putative aliphatic sulfonates-binding protein
Y394_00994	CDS	943844	944584	-	740	elfG	putative fimbrial-like protein ElfG
Y394_00996	CDS	947113	947970	-	857	ycbV	putative fimbrial-like protein YcbV
Y394_00998	CDS	950266	950382	+	116	pyrD	Dihydroorotate dehydrogenase (quinone)
Y394_00999	CDS	950379	950543	+	164	zapC	Cell division protein ZapC
Y394_01000	CDS	950602	950892	+	290	xylA_1	Xylene monooxygenase electron transfer component
Y394_01001	CDS	951091	952179	+	1088	rlmL	Ribosomal RNA large subunit methyltransferase K/L
Y394_01002	CDS	952250	953533	+	1283	uup	ABC transporter ATP-binding protein uup
Y394_01003	CDS	953677	955005	+	1328	pqiA	Paraquat-inducible protein A
Y394_01004	CDS	955141	955905	+	764	pqiB_1	Paraquat-inducible protein B
Y394_01005	CDS	956078	956761	+	683	hypothetical	hypothetical protein
Y394_01006	CDS	956872	958545	+	1673	rmf	Ribosome modulation factor
Y394_01007	CDS	958705	958989	+	284	fabA	3-hydroxydecanoyl-[acyl-carrier-protein] dehydratase
Y394_01008	CDS	959196	959549	+	353	lon_2	Lon protease
Y394_01009	CDS	959586	960782	+	1196	matP	Macrodomain Ter protein
Y394_01010	CDS	960763	961455	+	692	ompA	Outer membrane protein A
Y394_01011	CDS	961492	963240	+	1748	sulA	Cell division inhibitor SulA
Y394_01012	CDS	963237	964223	+	986	tfoX1	DNA transformation protein TfoX1
Y394_01015	CDS	965723	966469	+	746	yccS_2	Inner membrane protein YccS
Y394_01016	CDS	966623	967516	+	893	yccF	Inner membrane protein YccF
Y394_01017	CDS	967493	968272	-	779	helD	Helicase IV
Y394_01018	CDS	968408	969193	+	785	mgsA	Methylglyoxal synthase
Y394_01019	CDS	969190	970512	+	1322	hypothetical	hypothetical protein
Y394_01020	CDS	970493	971197	+	704	hypothetical	hypothetical protein
Y394_01021	CDS	971197	975657	+	4460	hspQ	Heat shock protein HspQ
Y394_01022	CDS	975820	977148	+	1328	rlmI	Ribosomal RNA large subunit methyltransferase I
Y394_01023	CDS	977356	979203	+	1847	yccX	Acylphosphatase
Y394_01024	CDS	979384	979932	+	548	tusE	Sulfurtransferase TusE
Y394_01025	CDS	979959	980606	+	647	yccA	Modulator of FtsH protease YccA
Y394_01026	CDS	980829	982019	-	1190	hyaA	Hydrogenase-1 small chain
Y394_01027	CDS	982204	983292	-	1088	hyaB	Hydrogenase-1 large chain
Y394_01028	CDS	983893	985293	-	1400	hyaC	putative Ni/Fe-hydrogenase 1 B-type cytochrome subunit
Y394_01029	CDS	985462	986664	-	1202	hyaD	Hydrogenase 1 maturation protease
Y394_01030	CDS	986930	989545	+	2615	hyaE	Hydrogenase-1 operon protein HyaE
Y394_01031	CDS	989752	990519	-	767	hypothetical	hypothetical protein
Y394_01032	CDS	990516	991169	-	653	appC	Cytochrome bd-II ubiquinol oxidase subunit 1
Y394_01033	CDS	991144	991410	-	266	appB	Cytochrome bd-II ubiquinol oxidase subunit 2
Y394_01036	CDS	992461	992646	-	185	etp	Low molecular weight protein-tyrosine-phosphatase Etp
Y394_01037	CDS	992655	993800	-	1145	kpsD	Polysialic acid transport protein KpsD
Y394_01043	CDS	1000478	1001020	+	542	torT	Periplasmic protein TorT
Y394_01044	CDS	1000980	1001543	+	563	torR	TorCAD operon transcriptional regulatory protein TorR
Y394_01045	CDS	1001762	1002247	+	485	torC	Cytochrome c-type protein TorC
Y394_01047	CDS	1003542	1004084	+	542	torD_1	Chaperone protein TorD
Y394_01049	CDS	1005434	1007542	+	2108	torD_2	Chaperone protein TorD
Y394_01050	CDS	1007554	1009461	+	1907	cbpM	Chaperone modulatory protein CbpM
Y394_01051	CDS	1009591	1010844	+	1253	cbpA	Curved DNA-binding protein
Y394_01053	CDS	1012486	1013049	+	563	agp	Glucose-1-phosphatase
Y394_01054	CDS	1013305	1013472	+	167	hypothetical	hypothetical protein
Y394_01055	CDS	1013542	1014168	-	626	wrbA	NAD(P)H dehydrogenase (quinone)
Y394_01056	CDS	1014129	1015889	-	1760	rutG	Putative pyrimidine permease RutG
Y394_01057	CDS	1016074	1016526	+	452	rutF	FMN reductase (NADH) RutF
Y394_01058	CDS	1016602	1017648	-	1046	rutE	putative malonic semialdehyde reductase RutE
Y394_01059	CDS	1018005	1018514	-	509	rutD	Putative aminoacrylate hydrolase RutD
Y394_01060	CDS	1018733	1019158	+	425	rutC	Putative aminoacrylate peracid reductase RutC
Y394_01061	CDS	1019234	1019599	+	365	rutB_2	Peroxyureidoacrylate/ureidoacrylate amidohydrolase RutB
Y394_01062	CDS	1019557	1020210	+	653	rutA	Pyrimidine monooxygenase RutA
Y394_01063	CDS	1020170	1022335	-	2165	rutR	HTH-type transcriptional regulator RutR
Y394_01067	CDS	1025554	1026216	-	662	efeO	Iron uptake system component EfeO
Y394_01068	CDS	1026389	1026802	+	413	efeB	Deferrochelatase/peroxidase EfeB
Y394_01069	CDS	1026847	1027164	-	317	hypothetical	hypothetical protein
Y394_01070	CDS	1027222	1028412	-	1190	hypothetical	PhoH-like protein
Y394_01074	tRNA	1030068	1030155	-	87	ghrA_1	Glyoxylate/hydroxypyruvate reductase A
Y394_01076	CDS	1031696	1033489	+	1793	ycdX	putative phosphatase YcdX
Y394_01077	CDS	1033508	1034215	+	707	ycdY	Chaperone protein YcdY
Y394_01078	CDS	1034212	1034799	+	587	ycdZ	Inner membrane protein YcdZ
Y394_01079	CDS	1034796	1035194	+	398	csgG_1	Curli production assembly/transport component CsgG
Y394_01080	CDS	1035191	1036048	+	857	csgG_2	Curli production assembly/transport component CsgG
Y394_01081	CDS	1036182	1037726	+	1544	hypothetical	hypothetical protein
Y394_01111	CDS	1066229	1066615	-	386	mdtG	Multidrug resistance protein MdtG
Y394_01112	CDS	1066627	1067322	-	695	lpxL	Lipid A biosynthesis lauroyltransferase
Y394_01113	CDS	1067319	1068410	-	1091	moeZ	putative adenylyltransferase/sulfurtransferase MoeZ
Y394_01114	CDS	1068698	1069336	+	638	yceI	Protein YceI
Y394_01115	CDS	1069630	1070817	-	1187	hypothetical	hypothetical protein
Y394_01116	CDS	1070817	1071182	-	365	solA	N-methyl-L-tryptophan oxidase
Y394_01118	CDS	1072003	1073130	+	1127	dinI_1	DNA-damage-inducible protein I
Y394_01119	CDS	1073136	1074401	+	1265	pyrC	Dihydroorotase
Y394_01120	CDS	1074734	1075030	+	296	yceB	putative lipoprotein YceB
Y394_01121	CDS	1075009	1075797	+	788	grxB	Glutaredoxin-2
Y394_01122	CDS	1075847	1076260	-	413	mdtH	Multidrug resistance protein MdtH
Y394_01123	CDS	1076262	1076744	-	482	ydaF	Putative ribosomal N-acetyltransferase YdaF
Y394_01126	tRNA	1078695	1078782	-	87	murJ	Lipid II flippase MurJ
Y394_01127	CDS	1079017	1079490	+	473	flgN	Flagella synthesis protein FlgN
Y394_01128	CDS	1079539	1079955	+	416	flgM	Negative regulator of flagellin synthesis
Y394_01129	CDS	1080010	1080747	+	737	flgA	Flagella basal body P-ring formation protein FlgA
Y394_01130	CDS	1080771	1081325	+	554	flgB	Flagellar basal body rod protein FlgB
Y394_01131	CDS	1081397	1081918	+	521	flgC_1	Flagellar basal-body rod protein FlgC
Y394_01132	CDS	1082051	1082407	-	356	flgC_2	Flagellar basal-body rod protein FlgC
Y394_01135	CDS	1083225	1083614	-	389	flgF	Flagellar basal-body rod protein FlgF
Y394_01136	CDS	1083619	1084269	-	650	flgG	Flagellar basal-body rod protein FlgG
Y394_01137	CDS	1084994	1085476	+	482	flgH	Flagellar L-ring protein
Y394_01138	CDS	1085517	1085633	+	116	flgI	Flagellar P-ring protein
Y394_01139	CDS	1085690	1085992	+	302	flgJ	Peptidoglycan hydrolase FlgJ
Y394_01140	CDS	1086028	1086771	+	743	flgK_1	Flagellar hook-associated protein 1
Y394_01141	CDS	1086752	1087117	+	365	flgK_2	Flagellar hook-associated protein 1
Y394_01143	CDS	1087629	1087940	+	311	rne	Ribonuclease E
Y394_01144	CDS	1088035	1088568	+	533	rluC	Ribosomal large subunit pseudouridine synthase C
Y394_01145	CDS	1088510	1089991	+	1481	yceF	Maf-like protein YceF
Y394_01146	CDS	1089999	1091156	-	1157	hypothetical	hypothetical protein
Y394_01147	CDS	1091583	1093085	+	1502	rpmF	50S ribosomal protein L32
Y394_01148	CDS	1093108	1095621	+	2513	plsX	Phosphate acyltransferase
Y394_01149	CDS	1096037	1097224	-	1187	fabH	3-oxoacyl-[acyl-carrier-protein] synthase 3
Y394_01150	CDS	1097224	1097589	-	365	fabD	Malonyl CoA-acyl carrier protein transacylase
Y394_01151	CDS	1097608	1098402	+	794	fabG_1	3-oxoacyl-[acyl-carrier-protein] reductase FabG
Y394_01152	CDS	1098377	1099030	-	653	acpP_1	Acyl carrier protein
Y394_01153	CDS	1099243	1099545	-	302	fabF	3-oxoacyl-[acyl-carrier-protein] synthase 2
Y394_01154	CDS	1100573	1101193	-	620	pabC	Aminodeoxychorismate lyase
Y394_01155	CDS	1101456	1101782	-	326	hypothetical	hypothetical protein
Y394_01156	CDS	1101878	1102144	+	266	tmk_1	Thymidylate kinase
Y394_01157	CDS	1102206	1102538	+	332	holB	DNA polymerase III subunit delta'
Y394_01158	CDS	1102751	1103404	+	653	ycfH	putative metal-dependent hydrolase YcfH
Y394_01159	CDS	1103828	1104193	+	365	ptsG_1	PTS system glucose-specific EIICB component
Y394_01160	CDS	1104151	1105056	+	905	fhuE_1	FhuE receptor
Y394_01161	CDS	1104981	1105280	-	299	fhuE_2	FhuE receptor
Y394_01162	CDS	1105440	1105766	+	326	hinT	Purine nucleoside phosphoramidase
Y394_01163	CDS	1106029	1106649	+	620	hypothetical	hypothetical protein
Y394_01164	CDS	1106937	1107239	+	302	lpoB	Penicillin-binding protein activator LpoB
Y394_01165	CDS	1107275	1108093	+	818	thiK	Thiamine kinase
Y394_01166	CDS	1108118	1108921	-	803	nagZ	Beta-hexosaminidase
Y394_01167	CDS	1109075	1109272	-	197	hypothetical	hypothetical protein
Y394_01168	CDS	1109444	1110364	-	920	ndh	NADH dehydrogenase
Y394_01171	CDS	1112262	1112828	-	566	bhsA_3	Multiple stress resistance protein BhsA
Y394_01172	CDS	1113089	1113202	-	113	ycfS	putative L,D-transpeptidase YcfS
Y394_01173	CDS	1113250	1114368	-	1118	mfd	Transcription-repair-coupling factor
Y394_01174	CDS	1114483	1114737	-	254	ycfT	Inner membrane protein YcfT
Y394_01175	CDS	1115027	1115272	-	245	lolC	Lipoprotein-releasing system transmembrane protein LolC
Y394_01176	CDS	1115346	1116392	-	1046	lolD_2	Lipoprotein-releasing system ATP-binding protein LolD
Y394_01177	CDS	1116498	1117058	-	560	lolE	Lipoprotein-releasing system transmembrane protein LolE
Y394_01178	CDS	1117192	1117839	-	647	nagK	N-acetyl-D-glucosamine kinase
Y394_01179	CDS	1117903	1119111	-	1208	cobB	NAD-dependent protein deacylase
Y394_01180	CDS	1119347	1119931	+	584	potD	Spermidine/putrescine-binding periplasmic protein
Y394_01181	CDS	1119942	1120589	+	647	ydcV_1	Inner membrane ABC transporter permease protein YdcV
Y394_01182	CDS	1120591	1121457	+	866	potB	Spermidine/putrescine transport system permease protein PotB
Y394_01183	CDS	1121624	1123159	+	1535	potA_1	Spermidine/putrescine import ATP-binding protein PotA
Y394_01184	CDS	1123199	1123615	-	416	pepT	Peptidase T
Y394_01185	CDS	1123620	1123913	-	293	roxA	50S ribosomal protein L16 3-hydroxylase
Y394_01187	CDS	1124803	1125219	+	416	hypothetical	hypothetical protein
Y394_01188	CDS	1125223	1125495	+	272	hypothetical	hypothetical protein
Y394_01189	CDS	1125498	1125626	+	128	hypothetical	hypothetical protein
Y394_01191	CDS	1126358	1127566	+	1208	hypothetical	hypothetical protein
Y394_01192	CDS	1127849	1128337	+	488	hypothetical	hypothetical protein
Y394_01193	CDS	1128475	1129257	+	782	hypothetical	hypothetical protein
Y394_01194	CDS	1129310	1130008	+	698	hypothetical	hypothetical protein
Y394_01195	CDS	1130020	1131117	+	1097	hypothetical	hypothetical protein
Y394_01197	CDS	1132124	1132948	+	824	hypothetical	hypothetical protein
Y394_01198	CDS	1133188	1133766	+	578	hypothetical	hypothetical protein
Y394_01199	CDS	1133778	1134731	+	953	hypothetical	hypothetical protein
Y394_01200	CDS	1134928	1138113	-	3185	hypothetical	hypothetical protein
Y394_01201	CDS	1138686	1139645	+	959	hypothetical	hypothetical protein
Y394_01202	CDS	1139757	1140380	-	623	hypothetical	hypothetical protein
Y394_01204	CDS	1141113	1141286	+	173	hypothetical	hypothetical protein
Y394_01205	CDS	1141397	1142437	+	1040	hypothetical	hypothetical protein
Y394_01206	CDS	1142505	1143458	+	953	phoQ	Sensor protein PhoQ
Y394_01207	CDS	1143474	1144403	+	929	phoP	Transcriptional regulatory protein PhoP
Y394_01208	CDS	1144416	1145150	+	734	purB	Adenylosuccinate lyase
Y394_01209	CDS	1145361	1145597	+	236	hflD	High frequency lysogenization protein HflD
Y394_01210	CDS	1145684	1146925	+	1241	mnmA	tRNA-specific 2-thiouridylase MnmA
Y394_01211	CDS	1147045	1147854	+	809	nudJ	Phosphatase NudJ
Y394_01212	CDS	1147857	1148879	+	1022	rluE	Ribosomal large subunit pseudouridine synthase E
Y394_01213	CDS	1148869	1149510	+	641	icd	Isocitrate dehydrogenase [NADP]
Y394_01214	CDS	1149507	1150511	+	1004	yahA	Cyclic di-GMP phosphodiesterase YahA
Y394_01216	CDS	1151614	1153047	+	1433	hypothetical	hypothetical protein
Y394_01217	CDS	1153107	1153943	-	836	icsA	Outer membrane protein IcsA autotransporter
Y394_01218	CDS	1153940	1155292	-	1352	hypothetical	hypothetical protein
Y394_01221	CDS	1156391	1157032	+	641	hypothetical	putative autotransporter
Y394_01222	CDS	1157013	1157837	+	824	minE	Cell division topological specificity factor
Y394_01223	CDS	1157848	1158873	+	1025	minD	Septum site-determining protein MinD
Y394_01224	CDS	1158896	1159438	+	542	minC	Septum site-determining protein MinC
Y394_01228	CDS	1162894	1163106	+	212	hypothetical	hypothetical protein
Y394_01231	CDS	1167868	1168941	-	1073	pliG	Inhibitor of g-type lysozyme
Y394_01232	CDS	1169203	1170402	+	1199	ycgL	Protein YcgL
Y394_01233	CDS	1170395	1171096	+	701	hypothetical	Ureidoglycolate lyase
Y394_01234	CDS	1171102	1172340	+	1238	hypothetical	hypothetical protein
Y394_01235	CDS	1172369	1173280	+	911	hlyE_1	Hemolysin E, chromosomal
Y394_01236	CDS	1173296	1174117	+	821	hlyE_2	Hemolysin E, chromosomal
Y394_01237	CDS	1174273	1175319	-	1046	hypothetical	LexA repressor
Y394_01238	CDS	1175316	1176110	-	794	dinB1	DNA polymerase IV 1
Y394_01239	CDS	1176107	1176964	-	857	dsbB	Disulfide bond formation protein B
Y394_01240	CDS	1176948	1178084	-	1136	nhaB	Na( )/H( ) antiporter NhaB
Y394_01241	CDS	1178334	1179560	+	1226	fadR	Fatty acid metabolism regulator protein
Y394_01242	CDS	1179609	1180730	-	1121	hypothetical	hypothetical protein
Y394_01243	CDS	1180979	1182208	+	1229	dadA	D-amino acid dehydrogenase
Y394_01244	CDS	1182828	1183574	+	746	dadX	Alanine racemase, catabolic
Y394_01245	CDS	1183583	1183783	+	200	hypothetical	hypothetical protein
Y394_01246	CDS	1183773	1183994	+	221	slrP	E3 ubiquitin-protein ligase SlrP
Y394_01247	CDS	1184209	1184442	+	233	cvrA	K( )/H( ) antiporter NhaP2
Y394_01248	CDS	1184448	1184747	+	299	ldcA	Murein tetrapeptide carboxypeptidase
Y394_01249	CDS	1184744	1186492	+	1748	emtA	Endo-type membrane-bound lytic murein transglycosylase A
Y394_01253	CDS	1187596	1187898	+	302	cirA_1	Colicin I receptor
Y394_01254	CDS	1188199	1189026	+	827	nadC_2	Nicotinate-nucleotide pyrophosphorylase [carboxylating]
Y394_01255	CDS	1189027	1189356	+	329	ubiE_2	Ubiquinone/menaquinone biosynthesis C-methyltransferase UbiE
Y394_01256	CDS	1189396	1189968	+	572	hypothetical	putative ABC transporter ATP-binding protein
Y394_01257	CDS	1190006	1191181	+	1175	hypothetical	putative ABC transporter permease protein
Y394_01258	CDS	1191178	1191516	+	338	btuF_1	hypothetical protein
Y394_01262	CDS	1192781	1194442	+	1661	treA	Periplasmic trehalase
Y394_01263	CDS	1194456	1194737	+	281	dhaM	Protein-lysine deacetylase
Y394_01264	CDS	1195534	1196994	-	1460	dhaL	PEP-dependent dihydroxyacetone kinase, ADP-binding subunit DhaL
Y394_01265	CDS	1196994	1197665	-	671	dhaK	PEP-dependent dihydroxyacetone kinase, dihydroxyacetone-binding subunit DhaK
Y394_01266	CDS	1197834	1199204	-	1370	dhaR	PTS-dependent dihydroxyacetone kinase operon regulatory protein
Y394_01267	CDS	1199208	1199849	-	641	hypothetical	putative autotransporter
Y394_01268	CDS	1199885	1200991	-	1106	ychF	Ribosome-binding ATPase YchF
Y394_01269	CDS	1201045	1201506	-	461	pth	Peptidyl-tRNA hydrolase
Y394_01270	CDS	1201516	1202169	-	653	hypothetical	hypothetical protein
Y394_01271	CDS	1202341	1203591	+	1250	dauA	C4-dicarboxylic acid transporter DauA
Y394_01272	CDS	1203698	1204201	-	503	prs	Ribose-phosphate pyrophosphokinase
Y394_01273	CDS	1204489	1206012	+	1523	ispE	4-diphosphocytidyl-2-C-methyl-D-erythritol kinase
Y394_01274	CDS	1206144	1206344	+	200	lolB	Outer-membrane lipoprotein LolB
Y394_01276	CDS	1207089	1209410	+	2321	prfA	Peptide chain release factor 1
Y394_01277	CDS	1209467	1209796	-	329	prmC	Release factor glutamine methyltransferase
Y394_01278	CDS	1209806	1210090	-	284	hypothetical	hypothetical protein
Y394_01281	CDS	1211442	1211708	-	266	kdsA	2-dehydro-3-deoxyphosphooctonate aldolase
Y394_01282	CDS	1211712	1212524	-	812	chaA	Sodium/proton antiporter ChaA
Y394_01283	CDS	1212548	1213243	-	695	chaB	Cation transport regulator ChaB
Y394_01285	CDS	1213966	1214871	-	905	hypothetical	hypothetical protein
Y394_01286	CDS	1214829	1215194	-	365	hypothetical	Invasin
Y394_01287	CDS	1215476	1215757	-	281	narL_1	Nitrate/nitrite response regulator protein NarL
Y394_01288	CDS	1215921	1216220	+	299	narX_1	Nitrate/nitrite sensor protein NarX
Y394_01289	CDS	1216217	1217071	+	854	hypothetical	hypothetical protein
Y394_01290	CDS	1217080	1217220	-	140	narK	Nitrate/nitrite transporter NarK
Y394_01291	CDS	1217462	1217755	+	293	narG	Respiratory nitrate reductase 1 alpha chain
Y394_01292	CDS	1217827	1218486	+	659	narH	Respiratory nitrate reductase 1 beta chain
Y394_01293	CDS	1218578	1219024	+	446	narJ	Nitrate reductase molybdenum cofactor assembly chaperone NarJ
Y394_01294	CDS	1219231	1219818	-	587	narI	Respiratory nitrate reductase 1 gamma chain
Y394_01295	CDS	1219790	1220131	-	341	purU	Formyltetrahydrofolate deformylase
Y394_01296	CDS	1220504	1220923	+	419	hypothetical	hypothetical protein
Y394_01297	CDS	1220923	1222191	+	1268	hypothetical	putative NTE family protein
Y394_01298	CDS	1222237	1222767	-	530	rssB	Regulator of RpoS
Y394_01299	CDS	1222913	1224454	-	1541	galU	UTP--glucose-1-phosphate uridylyltransferase
Y394_01300	CDS	1224675	1225394	+	719	hns	DNA-binding protein H-NS
Y394_01301	CDS	1225446	1226978	-	1532	tdk	Thymidine kinase
Y394_01303	CDS	1228616	1229686	+	1070	adhE	Aldehyde-alcohol dehydrogenase
Y394_01304	CDS	1229854	1230081	-	227	hypothetical	hypothetical protein
Y394_01305	CDS	1230118	1231152	-	1034	hypothetical	hypothetical protein
Y394_01306	CDS	1231879	1233615	-	1736	hypothetical	hypothetical protein
Y394_01307	CDS	1233710	1234624	-	914	oppA	Periplasmic oligopeptide-binding protein
Y394_01308	CDS	1234724	1235335	+	611	oppB	Oligopeptide transport system permease protein OppB
Y394_01309	CDS	1235337	1236071	-	734	oppC	Oligopeptide transport system permease protein OppC
Y394_01310	CDS	1236272	1236526	+	254	oppD_1	Oligopeptide transport ATP-binding protein OppD
Y394_01311	CDS	1236576	1237997	-	1421	oppF_1	Oligopeptide transport ATP-binding protein OppF
Y394_01312	CDS	1237973	1238530	-	557	hypothetical	hypothetical protein
Y394_01313	CDS	1238556	1239410	-	854	clsA	Cardiolipin synthase A
Y394_01315	CDS	1240229	1240987	-	758	kch	Voltage-gated potassium channel Kch
Y394_01320	CDS	1244481	1245116	+	635	hypothetical	putative acyl-CoA thioester hydrolase
Y394_01321	CDS	1245347	1247044	-	1697	yciB	Intracellular septation protein
Y394_01322	CDS	1247364	1248782	-	1418	hypothetical	hypothetical protein
Y394_01323	CDS	1248793	1249425	-	632	ompW	Outer membrane protein W
Y394_01324	CDS	1249436	1250506	-	1070	hypothetical	hypothetical protein
Y394_01325	CDS	1250734	1252653	+	1919	hypothetical	hypothetical protein
Y394_01326	CDS	1252753	1255620	-	2867	hypothetical	hypothetical protein
Y394_01327	CDS	1256464	1257555	-	1091	trpA	Tryptophan synthase alpha chain
Y394_01328	CDS	1257672	1258256	-	584	trpB	Tryptophan synthase beta chain
Y394_01329	CDS	1258534	1258812	+	278	trpC	Tryptophan biosynthesis protein TrpCF
Y394_01330	CDS	1258867	1260519	-	1652	trpGD	Bifunctional protein TrpGD
Y394_01331	CDS	1260671	1261684	-	1013	trpE	Anthranilate synthase component 1
Y394_01332	CDS	1261769	1262620	-	851	yciV	5'-3' exoribonuclease
Y394_01333	CDS	1262620	1263243	-	623	ywlC	Threonylcarbamoyl-AMP synthase
Y394_01334	CDS	1263388	1264713	+	1325	rluB	Ribosomal large subunit pseudouridine synthase B
Y394_01335	CDS	1264755	1265837	+	1082	btuR	Cob(I)yrinic acid a,c-diamide adenosyltransferase
Y394_01336	CDS	1265837	1266670	+	833	yciK	putative oxidoreductase YciK
Y394_01337	CDS	1266667	1267059	+	392	sohB	putative protease SohB
Y394_01338	CDS	1267063	1267326	+	263	hypothetical	hypothetical protein
Y394_01339	CDS	1267320	1267862	+	542	topA_1	DNA topoisomerase 1
Y394_01340	CDS	1267898	1268752	+	854	cysB	HTH-type transcriptional regulator CysB
Y394_01341	CDS	1268901	1269008	-	107	hypothetical	hypothetical protein
Y394_01342	CDS	1269413	1270513	-	1100	hypothetical	hypothetical protein
Y394_01344	CDS	1271150	1271866	+	716	ribA	GTP cyclohydrolase-2
Y394_01345	CDS	1271910	1272263	-	353	pgpB	Phosphatidylglycerophosphatase B
Y394_01346	CDS	1272448	1273842	+	1394	lapA	Lipopolysaccharide assembly protein A
Y394_01347	CDS	1273843	1274493	-	650	lapB_1	Lipopolysaccharide assembly protein B
Y394_01348	CDS	1274486	1276282	-	1796	pyrF	Orotidine 5'-phosphate decarboxylase
Y394_01349	CDS	1276308	1276526	+	218	hypothetical	hypothetical protein
Y394_01350	CDS	1276621	1278012	+	1391	osmB	Osmotically-inducible lipoprotein B
Y394_01351	CDS	1278405	1282148	+	3743	hypothetical	Glucitol operon repressor
Y394_01352	CDS	1282145	1283683	+	1538	hypothetical	hypothetical protein
Y394_01353	CDS	1283680	1284390	+	710	gmr_3	Cyclic di-GMP phosphodiesterase Gmr
Y394_01354	CDS	1284390	1285067	+	677	gmr_2	Cyclic di-GMP phosphodiesterase Gmr
Y394_01355	tRNA	1285429	1285513	-	84	gmr_1	Cyclic di-GMP phosphodiesterase Gmr
Y394_01357	CDS	1286565	1287023	-	458	rnb	Exoribonuclease 2
Y394_01358	CDS	1287097	1288041	+	944	hypothetical	hypothetical protein
Y394_01359	CDS	1288133	1289146	+	1013	fabI	Enoyl-[acyl-carrier-protein] reductase [NADH] FabI
Y394_01360	CDS	1289348	1290256	+	908	hypothetical	hypothetical protein
Y394_01361	CDS	1290400	1290813	-	413	sapF	Peptide transport system ATP-binding protein SapF
Y394_01362	CDS	1291418	1292035	+	617	ddpD_1	putative D,D-dipeptide transport ATP-binding protein DdpD
Y394_01363	CDS	1292321	1293649	-	1328	sapC	Peptide transport system permease protein SapC
Y394_01364	CDS	1293775	1296450	-	2675	sapB	Peptide transport system permease protein SapB
Y394_01365	CDS	1296927	1297574	+	647	dppA_1	Periplasmic dipeptide transport protein
Y394_01366	CDS	1297601	1297756	+	155	hypothetical	hypothetical protein
Y394_01367	CDS	1297732	1297893	-	161	puuP	Putrescine importer PuuP
Y394_01368	CDS	1298267	1299943	+	1676	puuA	Gamma-glutamylputrescine synthetase PuuA
Y394_01369	CDS	1300029	1300949	+	920	puuD	Gamma-glutamyl-gamma-aminobutyrate hydrolase PuuD
Y394_01370	CDS	1300967	1301872	+	905	puuR	HTH-type transcriptional regulator PuuR
Y394_01371	CDS	1301884	1302897	+	1013	puuC	Aldehyde dehydrogenase PuuC
Y394_01372	CDS	1302894	1303898	+	1004	puuB	Gamma-glutamylputrescine oxidoreductase
Y394_01373	CDS	1303951	1304280	-	329	puuE	4-aminobutyrate aminotransferase PuuE
Y394_01374	CDS	1304315	1305775	-	1460	pspF	Psp operon transcriptional activator
Y394_01375	CDS	1305807	1306091	+	284	pspA	Phage shock protein A
Y394_01376	CDS	1306146	1307399	-	1253	pspB_1	Phage shock protein B
Y394_01377	CDS	1307762	1308064	+	302	pspC	Phage shock protein C
Y394_01378	CDS	1308100	1308918	+	818	pspD	Phage shock protein D
Y394_01379	CDS	1308966	1309358	-	392	pspE	Thiosulfate sulfurtransferase PspE
Y394_01383	CDS	1311305	1312048	-	743	msmE	Multiple sugar-binding protein
Y394_01384	CDS	1312405	1313043	+	638	hypothetical	hypothetical protein
Y394_01385	CDS	1313103	1313609	-	506	ycjO	Inner membrane ABC transporter permease protein YcjO
Y394_01386	CDS	1313655	1314155	-	500	ycjP	Inner membrane ABC transporter permease protein YcjP
Y394_01387	CDS	1314241	1314420	-	179	adh	Alcohol dehydrogenase
Y394_01388	CDS	1314801	1315607	-	806	hypothetical	hypothetical protein
Y394_01390	CDS	1316812	1318170	-	1358	afr_2	1,5-anhydro-D-fructose reductase
Y394_01391	CDS	1318174	1319769	-	1595	hypothetical	hypothetical protein
Y394_01392	CDS	1319769	1321331	-	1562	kojP	Kojibiose phosphorylase
Y394_01393	CDS	1321605	1322486	+	881	ycjU	Beta-phosphoglucomutase
Y394_01394	CDS	1322483	1323103	+	620	ugpC_2	sn-glycerol-3-phosphate import ATP-binding protein UgpC
Y394_01395	CDS	1323204	1324076	+	872	ompG	Outer membrane protein G
Y394_01396	CDS	1324116	1324706	-	590	purR_1	HTH-type transcriptional repressor PurR
Y394_01397	CDS	1324703	1325461	-	758	hypothetical	hypothetical protein
Y394_01398	CDS	1325681	1326730	+	1049	hypothetical	hypothetical protein
Y394_01399	CDS	1326766	1327017	-	251	tyrR	Transcriptional regulatory protein TyrR
Y394_01400	CDS	1327397	1329994	+	2597	tpx	Thiol peroxidase
Y394_01401	CDS	1330204	1331178	+	974	ycjG	L-Ala-D/L-Glu epimerase
Y394_01402	CDS	1331509	1331637	+	128	hypothetical	hypothetical protein
Y394_01403	CDS	1331640	1331807	+	167	hypothetical	hypothetical protein
Y394_01407	CDS	1335678	1336442	+	764	hypothetical	hypothetical protein
Y394_01412	CDS	1339457	1339675	-	218	hypothetical	hypothetical protein
Y394_01413	CDS	1339944	1340693	-	749	hypothetical	hypothetical protein
Y394_01415	CDS	1341104	1341784	-	680	hypothetical	hypothetical protein
Y394_01462	CDS	1385196	1385702	-	506	hypothetical	hypothetical protein
Y394_01469	CDS	1391116	1391481	-	365	msrC	Free methionine-R-sulfoxide reductase
Y394_01472	CDS	1393081	1393503	+	422	htpX	Protease HtpX
Y394_01474	CDS	1394010	1394228	+	218	kdgR	Transcriptional regulator KdgR
Y394_01475	CDS	1394230	1394595	+	365	hypothetical	hypothetical protein
Y394_01476	CDS	1394592	1395257	+	665	hypothetical	hypothetical protein
Y394_01477	CDS	1395257	1395622	+	365	cspC	Cold shock-like protein CspC
Y394_01478	CDS	1396020	1396232	+	212	rlmA	23S rRNA (guanine(745)-N(1))-methyltransferase
Y394_01479	CDS	1396738	1397241	-	503	mntP	putative manganese efflux pump MntP
Y394_01480	CDS	1397569	1398168	+	599	hypothetical	hypothetical protein
Y394_01483	CDS	1399150	1399335	+	185	hypothetical	hypothetical protein
Y394_01484	CDS	1399397	1399699	+	302	manZ_1	Mannose permease IID component
Y394_01485	CDS	1399735	1400553	+	818	manY_1	Mannose permease IIC component
Y394_01486	CDS	1400624	1401106	+	482	manX_2	PTS system mannose-specific EIIAB component
Y394_01488	tRNA	1401393	1401469	+	76	corC_2	Magnesium and cobalt efflux protein CorC
Y394_01489	tRNA	1401472	1401547	+	75	adrB_1	Putative cyclic-di-GMP phosphodiesterase AdrB
Y394_01490	tRNA	1401551	1401625	+	74	sdaA	L-serine dehydratase 1
Y394_01491	CDS	1401740	1403344	+	1604	nudL	putative Nudix hydrolase NudL
Y394_01492	CDS	1404228	1404437	+	209	pabB	Aminodeoxychorismate synthase component 1
Y394_01493	CDS	1404437	1404649	+	212	hypothetical	hypothetical protein
Y394_01494	CDS	1404660	1405163	+	503	hypothetical	hypothetical protein
Y394_01495	CDS	1405266	1406084	+	818	yabJ	2-iminobutanoate/2-iminopropanoate deaminase
Y394_01496	CDS	1406504	1406656	+	152	hypothetical	hypothetical protein
Y394_01497	CDS	1406677	1407048	+	371	tsaB	tRNA threonylcarbamoyladenosine biosynthesis protein TsaB
Y394_01498	CDS	1407072	1407449	+	377	slp_1	Outer membrane protein slp
Y394_01499	CDS	1408214	1408831	+	617	fadD	Long-chain-fatty-acid--CoA ligase
Y394_01500	CDS	1409032	1409889	-	857	rnd	Ribonuclease D
Y394_01501	CDS	1409886	1410743	-	857	pht2	Phthalate 4,5-dioxygenase oxygenase reductase subunit
Y394_01502	CDS	1410740	1411567	-	827	hypothetical	hypothetical protein
Y394_01503	CDS	1411567	1412481	-	914	hypothetical	hypothetical protein
Y394_01507	CDS	1415467	1415793	-	326	mipA	MltA-interacting protein
Y394_01508	CDS	1415819	1416979	-	1160	hypothetical	General stress protein 69
Y394_01509	CDS	1417040	1417693	-	653	yeaD	Putative glucose-6-phosphate 1-epimerase
Y394_01510	CDS	1417906	1418208	-	302	gapA	Glyceraldehyde-3-phosphate dehydrogenase A
Y394_01511	CDS	1418189	1418557	-	368	msrB	Peptide methionine sulfoxide reductase MsrB
Y394_01512	CDS	1418596	1418898	+	302	hypothetical	hypothetical protein
Y394_01513	CDS	1418934	1419752	+	818	hypothetical	D-arabitol-phosphate dehydrogenase
Y394_01515	CDS	1421377	1421880	-	503	hypothetical	Sorbitol dehydrogenase
Y394_01516	CDS	1421891	1422103	-	212	gutB_2	Sorbitol dehydrogenase
Y394_01517	CDS	1422103	1422375	-	272	fbaA_2	putative fructose-bisphosphate aldolase
Y394_01518	CDS	1422450	1422620	-	170	ydjH	putative sugar kinase YdjH
Y394_01519	CDS	1422620	1422841	-	221	yhdN_2	General stress protein 69
Y394_01520	CDS	1422918	1423823	-	905	glpR_1	Glycerol-3-phosphate regulon repressor
Y394_01521	CDS	1423781	1424146	-	365	ydjE_1	Inner membrane metabolite transport protein YdjE
Y394_01522	CDS	1424188	1424481	-	293	rutB_1	Peroxyureidoacrylate/ureidoacrylate amidohydrolase RutB
Y394_01523	CDS	1424444	1425076	-	632	ansA	L-asparaginase 1
Y394_01524	CDS	1425694	1426305	+	611	sppA_1	Protease 4
Y394_01525	CDS	1426254	1426817	+	563	ydjA	Putative NAD(P)H nitroreductase YdjA
Y394_01526	CDS	1426817	1426996	+	179	selD	Selenide, water dikinase
Y394_01527	CDS	1426997	1428712	-	1715	topB	DNA topoisomerase 3
Y394_01528	CDS	1429454	1429903	+	449	ynjI	Inner membrane protein YnjI
Y394_01531	CDS	1431378	1431653	-	275	hypothetical	hypothetical protein
Y394_01532	CDS	1431674	1431910	-	236	nudG	CTP pyrophosphohydrolase
Y394_01533	CDS	1432028	1433473	-	1445	ynjF	Inner membrane protein YnjF
Y394_01534	CDS	1433547	1435082	-	1535	ynjE_2	Thiosulfate sulfurtransferase YnjE
Y394_01535	CDS	1435103	1435456	-	353	ynjE_1	Thiosulfate sulfurtransferase YnjE
Y394_01536	CDS	1435502	1436167	-	665	fbpC2	Fe(3 ) ions import ATP-binding protein FbpC 2
Y394_01539	CDS	1437549	1438046	+	497	ynjC_1	Inner membrane ABC transporter permease protein YnjC
Y394_01540	CDS	1438143	1438841	+	698	hypothetical	hypothetical protein
Y394_01541	CDS	1438861	1440909	+	2048	hypothetical	hypothetical protein
Y394_01542	CDS	1441101	1441982	+	881	hypothetical	hypothetical protein
Y394_01543	CDS	1442028	1443401	-	1373	hypothetical	hypothetical protein
Y394_01544	CDS	1443578	1444369	+	791	ydjZ_2	TVP38/TMEM64 family inner membrane protein YdjZ
Y394_01545	CDS	1444512	1444751	-	239	hypothetical	hypothetical protein
Y394_01548	CDS	1446616	1447425	+	809	xthA	Exodeoxyribonuclease III
Y394_01549	CDS	1447422	1447988	-	566	astC_2	Succinylornithine transaminase
Y394_01550	CDS	1447985	1448107	-	122	astC_1	Succinylornithine transaminase
Y394_01551	CDS	1448451	1448954	-	503	astA	Arginine N-succinyltransferase
Y394_01552	CDS	1448965	1449177	-	212	astD	N-succinylglutamate 5-semialdehyde dehydrogenase
Y394_01553	CDS	1449177	1449653	-	476	astB_2	N-succinylarginine dihydrolase
Y394_01555	CDS	1450572	1451372	-	800	astE	Succinylglutamate desuccinylase
Y394_01556	CDS	1451435	1452406	-	971	spy	Periplasmic chaperone Spy
Y394_01557	CDS	1452672	1452881	+	209	ves	Protein Ves
Y394_01558	CDS	1452869	1454419	+	1550	cho	Excinuclease cho
Y394_01559	CDS	1454423	1456021	-	1598	nadE	NH(3)-dependent NAD( ) synthetase
Y394_01560	CDS	1456152	1457516	-	1364	osmE	Osmotically-inducible lipoprotein E
Y394_01561	CDS	1457700	1458278	-	578	chbB	N,N'-diacetylchitobiose-specific phosphotransferase enzyme IIB component
Y394_01563	CDS	1459717	1459896	+	179	chbA	N,N'-diacetylchitobiose-specific phosphotransferase enzyme IIA component
Y394_01567	CDS	1463181	1463876	+	695	chbF	6-phospho-beta-glucosidase
Y394_01569	CDS	1464636	1466387	+	1751	katE	Catalase HPII
Y394_01573	CDS	1469618	1470226	-	608	tcyP_2	L-cystine uptake protein TcyP
Y394_01574	CDS	1470551	1470853	+	302	hypothetical	L-cystine uptake protein TcyP
Y394_01575	CDS	1470889	1471707	+	818	ydjM	Inner membrane protein YdjM
Y394_01576	CDS	1471732	1473111	-	1379	yniC	2-deoxyglucose-6-phosphate phosphatase
Y394_01577	CDS	1473547	1474293	+	746	hypothetical	hypothetical protein
Y394_01578	CDS	1474383	1475144	+	761	hypothetical	hypothetical protein
Y394_01579	CDS	1475195	1476079	-	884	hypothetical	hypothetical protein
Y394_01580	CDS	1476163	1477158	-	995	pfkB	ATP-dependent 6-phosphofructokinase isozyme 2
Y394_01581	CDS	1477500	1477913	+	413	hypothetical	hypothetical protein
Y394_01582	CDS	1477955	1478227	+	272	hypothetical	hypothetical protein
Y394_01584	CDS	1479700	1481079	+	1379	thrS	Threonine--tRNA ligase
Y394_01585	CDS	1481096	1481872	+	776	infC	Translation initiation factor IF-3
Y394_01586	CDS	1481872	1482141	+	269	rpmI	50S ribosomal protein L35
Y394_01587	CDS	1482162	1482998	+	836	rplT	50S ribosomal protein L20
Y394_01588	CDS	1483003	1483950	+	947	pheS	Phenylalanine--tRNA ligase alpha subunit
Y394_01589	CDS	1483960	1484940	+	980	pheT	Phenylalanine--tRNA ligase beta subunit
Y394_01590	CDS	1485077	1485835	+	758	ihfA	Integration host factor subunit alpha
Y394_01591	CDS	1485953	1487311	+	1358	btuC	Vitamin B12 import system permease protein BtuC
Y394_01592	CDS	1487404	1488045	-	641	btuE	Thioredoxin/glutathione peroxidase BtuE
Y394_01593	CDS	1488056	1489072	-	1016	btuD	Vitamin B12 import ATP-binding protein BtuD
Y394_01595	CDS	1491256	1491807	+	551	ydiV	Putative anti-FlhC(2)FlhD(4) factor YdiV
Y394_01596	CDS	1491924	1492967	+	1043	hypothetical	hypothetical protein
Y394_01597	CDS	1492972	1494933	+	1961	hypothetical	hypothetical protein
Y394_01599	CDS	1496217	1496897	-	680	ppsR	Phosphoenolpyruvate synthase regulatory protein
Y394_01600	CDS	1496891	1497556	-	665	ppsA	Phosphoenolpyruvate synthase
Y394_01602	CDS	1498030	1498437	-	407	fixX_2	Ferredoxin-like protein FixX
Y394_01603	CDS	1498524	1499144	+	620	hypothetical	Electron transfer flavoprotein-ubiquinone oxidoreductase
Y394_01606	CDS	1500527	1501180	-	653	carD	Caffeyl-CoA reductase-Etf complex subunit CarD
Y394_01608	CDS	1501781	1502278	-	497	hypothetical	hypothetical protein
Y394_01611	CDS	1503153	1503422	-	269	ydeO	HTH-type transcriptional regulator YdeO
Y394_01613	CDS	1504877	1505206	-	329	hypothetical	putative oxidoreductase
Y394_01621	CDS	1509890	1510516	+	626	hypothetical	hypothetical protein
Y394_01623	CDS	1511544	1513022	+	1478	rusA_1	Crossover junction endodeoxyribonuclease RusA
Y394_01624	CDS	1513019	1513852	+	833	dnaJ_2	Chaperone protein DnaJ
Y394_01625	CDS	1513861	1514352	+	491	iraM	Anti-adapter protein IraM
Y394_01626	CDS	1514345	1515313	+	968	hypothetical	hypothetical protein
Y394_01627	CDS	1515643	1516128	+	485	hypothetical	hypothetical protein
Y394_01630	CDS	1517983	1518810	-	827	por_2	Polyol:NADP oxidoreductase
Y394_01631	CDS	1519012	1519350	+	338	ydfZ	Putative selenoprotein YdfZ
Y394_01632	CDS	1519649	1519969	+	320	rspR	HTH-type transcriptional repressor RspR
Y394_01633	CDS	1520054	1521403	+	1349	ydfG	NADP-dependent 3-hydroxy acid dehydrogenase YdfG
Y394_01634	CDS	1521462	1521812	+	350	dcp	Peptidyl-dipeptidase dcp
Y394_01635	CDS	1521823	1521990	+	167	pncC_2	Nicotinamide-nucleotide amidohydrolase PncC
Y394_01638	CDS	1522767	1524119	+	1352	hypothetical	hypothetical protein
Y394_01639	CDS	1524132	1524890	+	758	eamA	putative amino-acid metabolite efflux pump
Y394_01640	CDS	1524937	1527198	-	2261	hypothetical	hypothetical protein
Y394_01641	CDS	1527402	1527644	+	242	marA	Multiple antibiotic resistance protein MarA
Y394_01642	CDS	1527933	1528418	+	485	marR	Multiple antibiotic resistance protein MarR
Y394_01643	CDS	1528360	1528737	+	377	hypothetical	hypothetical protein
Y394_01644	CDS	1528741	1529064	-	323	sotB	Sugar efflux transporter
Y394_01645	CDS	1529064	1530131	-	1067	hypothetical	hypothetical protein
Y394_01646	CDS	1530264	1530854	-	590	sad	Succinate semialdehyde dehydrogenase [NAD(P) ] Sad
Y394_01647	CDS	1531017	1531685	-	668	glsA2	Glutaminase 2
Y394_01648	CDS	1531832	1532368	+	536	hypothetical	hypothetical protein
Y394_01650	CDS	1533375	1533665	-	290	uxaB	Altronate oxidoreductase
Y394_01655	CDS	1536849	1537280	-	431	tam	Trans-aconitate 2-methyltransferase
Y394_01656	CDS	1537475	1537978	-	503	lsrG	(4S)-4-hydroxy-5-phosphonooxypentane-2,3-dione isomerase
Y394_01657	CDS	1539131	1541059	+	1928	lsrF_2	3-hydroxy-5-phosphonooxypentane-2,4-dione thiolase
Y394_01661	CDS	1542758	1543741	+	983	lsrB_2	Autoinducer 2-binding protein LsrB
Y394_01662	CDS	1543756	1546143	+	2387	lsrB_1	Autoinducer 2-binding protein LsrB
Y394_01663	CDS	1546148	1546447	+	299	lsrD	Autoinducer 2 import system permease protein LsrD
Y394_01664	CDS	1546548	1547528	+	980	lsrC	Autoinducer 2 import system permease protein LsrC
Y394_01665	CDS	1547591	1548142	+	551	lsrA	Autoinducer 2 import ATP-binding protein LsrA
Y394_01666	CDS	1548142	1548891	+	749	lsrR	Transcriptional regulator LsrR
Y394_01667	CDS	1548969	1549433	+	464	lsrK	Autoinducer-2 kinase
Y394_01672	CDS	1553423	1554256	-	833	rspA_1	Starvation-sensing protein RspA
Y394_01673	CDS	1554588	1556966	+	2378	hypothetical	hypothetical protein
Y394_01674	CDS	1557023	1558723	-	1700	hypothetical	hypothetical protein
Y394_01675	CDS	1558726	1559019	-	293	speG	Spermidine N(1)-acetyltransferase
Y394_01676	CDS	1559016	1560305	-	1289	hypothetical	hypothetical protein
Y394_01677	CDS	1560361	1560735	-	374	hypothetical	hypothetical protein
Y394_01679	CDS	1561319	1562083	-	764	ynfE_2	Putative dimethyl sulfoxide reductase chain YnfE
Y394_01691	CDS	1570730	1571017	+	287	dmsB_1	Anaerobic dimethyl sulfoxide reductase chain B
Y394_01692	CDS	1571089	1571244	+	155	dmsC_1	Anaerobic dimethyl sulfoxide reductase chain C
Y394_01693	CDS	1571462	1571713	+	251	dmsD	Tat proofreading chaperone DmsD
Y394_01694	CDS	1571780	1571980	+	200	clcB	Voltage-gated ClC-type chloride channel ClcB
Y394_01695	CDS	1572060	1573109	+	1049	bioD1_1	ATP-dependent dethiobiotin synthetase BioD 1
Y394_01696	CDS	1573122	1573478	+	356	nagC_1	N-acetylglucosamine repressor
Y394_01698	tRNA	1574459	1574534	+	75	ynfM	Inner membrane transport protein YnfM
Y394_01700	CDS	1575624	1575959	-	335	asr	Acid shock protein
Y394_01701	CDS	1576219	1576407	+	188	hypothetical	hypothetical protein
Y394_01702	CDS	1576715	1576894	+	179	mdtI	Spermidine export protein MdtI
Y394_01703	CDS	1576919	1577737	-	818	mdtJ	Spermidine export protein MdtJ
Y394_01704	CDS	1577773	1578075	-	302	tqsA_1	AI-2 transport protein TqsA
Y394_01705	CDS	1578152	1579156	+	1004	pntB	NAD(P) transhydrogenase subunit beta
Y394_01706	CDS	1579245	1580705	+	1460	pntA	NAD(P) transhydrogenase subunit alpha
Y394_01707	CDS	1580741	1580944	-	203	hypothetical	hypothetical protein
Y394_01708	CDS	1581122	1581808	-	686	ydgI	Putative arginine/ornithine antiporter
Y394_01709	CDS	1581897	1582643	-	746	folM	Dihydromonapterin reductase
Y394_01710	CDS	1582780	1584825	+	2045	ydgC	Inner membrane protein YdgC
Y394_01711	CDS	1584870	1585388	-	518	rstA	Transcriptional regulatory protein RstA
Y394_01712	CDS	1585664	1585804	+	140	tcyP_1	L-cystine uptake protein TcyP
Y394_01713	CDS	1585819	1586532	+	713	rstB	Sensor protein RstB
Y394_01714	CDS	1586780	1586875	-	95	hypothetical	hypothetical protein
Y394_01715	CDS	1587002	1588120	-	1118	fumC	Fumarate hydratase class II
Y394_01716	CDS	1588138	1588248	-	110	fumA	Fumarate hydratase class I, aerobic
Y394_01717	CDS	1588384	1589283	+	899	manA	Mannose-6-phosphate isomerase
Y394_01718	CDS	1589314	1589532	-	218	hypothetical	hypothetical protein
Y394_01719	CDS	1589564	1589947	-	383	uidC	Membrane-associated protein UidC
Y394_01720	CDS	1589967	1590401	-	434	uidB_1	Glucuronide carrier protein
Y394_01721	CDS	1590613	1591278	+	665	uidB_2	Glucuronide carrier protein
Y394_01726	CDS	1595763	1596107	+	344	malI	Maltose regulon regulatory protein MalI
Y394_01727	CDS	1596261	1597679	+	1418	malX	PTS system maltose- and glucose-specific EIICB component
Y394_01728	CDS	1597906	1599357	+	1451	patB	Cystathionine beta-lyase PatB
Y394_01729	CDS	1599654	1599920	-	266	hypothetical	Aminodeoxyfutalosine deaminase
Y394_01730	CDS	1600028	1600852	-	824	iolW	scyllo-inositol 2-dehydrogenase (NADP( ))
Y394_01731	CDS	1600862	1601050	-	188	cnu	OriC-binding nucleoid-associated protein
Y394_01732	CDS	1601371	1602165	+	794	ydgK	Inner membrane protein YdgK
Y394_01733	CDS	1602169	1602927	-	758	rsxA	Electron transport complex subunit RsxA
Y394_01734	CDS	1602966	1603256	-	290	rsxB	Electron transport complex subunit RsxB
Y394_01736	CDS	1604279	1604980	-	701	rsxD	Electron transport complex subunit RsxD
Y394_01737	CDS	1604938	1605303	-	365	rsxG	Electron transport complex subunit RsxG
Y394_01738	CDS	1605345	1605491	-	146	rsxE	Electron transport complex subunit RsxE
Y394_01739	CDS	1605518	1606225	-	707	nth	Endonuclease III
Y394_01740	CDS	1606254	1606541	-	287	dtpA	Dipeptide and tripeptide permease A
Y394_01741	CDS	1606553	1607545	-	992	gstA	Glutathione S-transferase GstA
Y394_01742	CDS	1607545	1608573	-	1028	pdxY	Pyridoxal kinase PdxY
Y394_01743	CDS	1608567	1610102	-	1535	tyrS	Tyrosine--tRNA ligase
Y394_01744	CDS	1610351	1611304	+	953	pdxH	Pyridoxine/pyridoxamine 5'-phosphate oxidase
Y394_01745	CDS	1611383	1612285	+	902	mliC	Membrane-bound lysozyme inhibitor of C-type lysozyme
Y394_01748	CDS	1613753	1614565	-	812	anmK	Anhydro-N-acetylmuramic acid kinase
Y394_01749	CDS	1614622	1614900	-	278	slyB	Outer membrane lipoprotein SlyB
Y394_01750	CDS	1614977	1616191	-	1214	slyA	Transcriptional regulator SlyA
Y394_01751	CDS	1616397	1616723	-	326	hypothetical	hypothetical protein
Y394_01753	CDS	1617414	1617794	+	380	aaeB_2	p-hydroxybenzoic acid efflux pump subunit AaeB
Y394_01754	CDS	1617797	1618543	-	746	hypothetical	p-hydroxybenzoic acid efflux pump subunit AaeB
Y394_01755	CDS	1618615	1618920	+	305	sodC	Superoxide dismutase [Cu-Zn]
Y394_01756	CDS	1619119	1620240	+	1121	ydhF	Oxidoreductase YdhF
Y394_01757	CDS	1620295	1620576	+	281	hypothetical	hypothetical protein
Y394_01758	CDS	1620770	1620925	-	155	nemR	HTH-type transcriptional repressor NemR
Y394_01759	CDS	1621240	1621407	-	167	nemA	N-ethylmaleimide reductase
Y394_01760	CDS	1621407	1622225	-	818	gloA	Lactoylglutathione lyase
Y394_01761	CDS	1622261	1622563	-	302	rnt	Ribonuclease T
Y394_01766	CDS	1625333	1625890	-	557	grxD	Glutaredoxin-4
Y394_01767	CDS	1626116	1627225	+	1109	mepH	Murein DD-endopeptidase MepH
Y394_01768	CDS	1627313	1628188	+	875	sodB	Superoxide dismutase [Fe]
Y394_01769	CDS	1628200	1629153	+	953	ydhP_2	Inner membrane transport protein YdhP
Y394_01770	CDS	1629358	1629975	+	617	purR_2	HTH-type transcriptional repressor PurR
Y394_01771	CDS	1629977	1630831	+	854	yahB_3	putative HTH-type transcriptional regulator YahB
Y394_01772	CDS	1630874	1631488	+	614	ydhC	Inner membrane transport protein YdhC
Y394_01773	CDS	1631683	1632939	+	1256	cfa	Cyclopropane-fatty-acyl-phospholipid synthase
Y394_01774	CDS	1632892	1633587	-	695	ribC	Riboflavin synthase
Y394_01775	CDS	1633712	1634932	-	1220	mdtK_3	Multidrug resistance protein MdtK
Y394_01776	CDS	1635067	1635969	-	902	hypothetical	putative autotransporter
Y394_01777	CDS	1636076	1636885	+	809	ydhR	Putative monooxygenase YdhR
Y394_01779	CDS	1637753	1638061	+	308	hypothetical	hypothetical protein
Y394_01780	CDS	1638337	1639158	+	821	hypothetical	hypothetical protein
Y394_01781	CDS	1639197	1639526	-	329	ydhX_2	putative ferredoxin-like protein YdhX
Y394_01784	CDS	1641348	1642736	-	1388	ydhV_1	putative oxidoreductase YdhV
Y394_01785	CDS	1642747	1644279	-	1532	ydhY	putative ferredoxin-like protein YdhY
Y394_01786	CDS	1644803	1645747	+	944	hypothetical	hypothetical protein
Y394_01788	CDS	1647352	1648074	+	722	pykF	Pyruvate kinase I
Y394_01789	CDS	1648071	1648406	-	335	lpp_2	Major outer membrane lipoprotein Lpp
Y394_01790	CDS	1648535	1649278	+	743	ynhG	putative L,D-transpeptidase YnhG
Y394_01791	CDS	1649503	1650822	+	1319	sufE	Cysteine desulfuration protein SufE
Y394_01792	CDS	1651001	1652302	+	1301	sufS	Cysteine desulfurase
Y394_01793	CDS	1652378	1653307	+	929	sufD	FeS cluster assembly protein SufD
Y394_01794	CDS	1653304	1654707	-	1403	sufC	putative ATP-dependent transporter SufC
Y394_01795	CDS	1654850	1656496	-	1646	sufB	FeS cluster assembly protein SufB
Y394_01796	CDS	1656695	1657870	+	1175	iscA_1	Iron-binding protein IscA
Y394_01797	CDS	1657971	1659479	+	1508	hypothetical	hypothetical protein
Y394_01798	CDS	1659549	1659644	+	95	menI	1,4-dihydroxy-2-naphthoyl-CoA hydrolase
Y394_01799	CDS	1659705	1660970	-	1265	hypothetical	putative FAD-linked oxidoreductase
Y394_01800	CDS	1661009	1661176	-	167	hypothetical	hypothetical protein
Y394_01801	CDS	1661192	1662034	-	842	hypothetical	hypothetical protein
Y394_01802	CDS	1662040	1663743	-	1703	ydiM	Inner membrane transport protein YdiM
Y394_01804	CDS	1665126	1665629	-	503	ydiB	Quinate/shikimate dehydrogenase
Y394_01805	CDS	1665874	1666494	-	620	aroD	3-dehydroquinate dehydratase
Y394_01807	CDS	1667809	1669401	+	1592	hypothetical	Arylsulfatase
Y394_01808	CDS	1669411	1670583	+	1172	hypothetical	hypothetical protein
Y394_01810	CDS	1671724	1672764	-	1040	yddA_2	Inner membrane ABC transporter ATP-binding protein YddA
Y394_01811	CDS	1673405	1673620	+	215	hypothetical	hypothetical protein
Y394_01814	CDS	1674804	1675382	+	578	gadC_1	putative glutamate/gamma-aminobutyrate antiporter
Y394_01815	CDS	1675375	1677597	+	2222	hypothetical	hypothetical protein
Y394_01818	CDS	1679284	1679979	+	695	dosP	Oxygen sensor protein DosP
Y394_01819	CDS	1679979	1680614	+	635	ddpX	D-alanyl-D-alanine dipeptidase
Y394_01820	CDS	1681225	1682727	+	1502	ddpC	putative D,D-dipeptide transport system permease protein DdpC
Y394_01821	CDS	1682833	1683438	+	605	ddpD_2	putative D,D-dipeptide transport ATP-binding protein DdpD
Y394_01822	CDS	1683482	1684342	-	860	ddpF	putative D,D-dipeptide transport ATP-binding protein DdpF
Y394_01823	CDS	1684404	1685678	-	1274	osmC	Peroxiredoxin OsmC
Y394_01825	CDS	1686522	1686770	-	248	maeA	NAD-dependent malic enzyme
Y394_01828	CDS	1688062	1688181	-	119	yddM	putative HTH-type transcriptional regulator YddM
Y394_01829	CDS	1688285	1689394	-	1109	fdnI	Formate dehydrogenase, nitrate-inducible, cytochrome b556(Fdn) subunit
Y394_01830	CDS	1689668	1690135	+	467	fdnH_2	Formate dehydrogenase, nitrate-inducible, iron-sulfur subunit
Y394_01831	CDS	1690182	1690616	-	434	fdnG_1	Formate dehydrogenase, nitrate-inducible, major subunit
Y394_01832	CDS	1690817	1691053	+	236	fdnG_2	Formate dehydrogenase, nitrate-inducible, major subunit
Y394_01833	CDS	1691056	1691913	+	857	yddG	Aromatic amino acid exporter YddG
Y394_01835	CDS	1692318	1693925	+	1607	hypothetical	putative E3 ubiquitin-protein ligase ipaH7.8
Y394_01866	CDS	1721724	1722392	-	668	rimL	Ribosomal-protein-serine acetyltransferase
Y394_01867	CDS	1722456	1723094	-	638	hypothetical	hypothetical protein
Y394_01868	CDS	1723107	1724903	-	1796	mdoD	Glucans biosynthesis protein D
Y394_01870	CDS	1725229	1725855	-	626	catM	HTH-type transcriptional regulator CatM
Y394_01936	CDS	1795671	1796036	-	365	ynaI	Low conductance mechanosensitive channel YnaI
Y394_01937	CDS	1796195	1796713	+	518	mppA	Periplasmic murein peptide-binding protein
Y394_01949	CDS	1806049	1806867	+	818	hypothetical	hypothetical protein
Y394_01951	CDS	1807481	1808074	-	593	hypothetical	hypothetical protein
Y394_01952	CDS	1808071	1809063	-	992	yebZ_1	Inner membrane protein YebZ
Y394_01954	CDS	1809327	1810154	+	827	pcoC	Copper resistance protein C
Y394_01955	CDS	1810149	1810685	-	536	holE	DNA polymerase III subunit theta
Y394_01956	CDS	1810748	1810972	-	224	hypothetical	hypothetical protein
Y394_01957	CDS	1811112	1812731	-	1619	hypothetical	hypothetical protein
Y394_01958	CDS	1812992	1814335	-	1343	exoX	Exodeoxyribonuclease 10
Y394_01960	CDS	1815513	1817153	-	1640	yebE	Inner membrane protein YebE
Y394_01961	CDS	1817529	1818050	+	521	yebF	Protein YebF
Y394_01962	CDS	1818047	1818850	+	803	hypothetical	hypothetical protein
Y394_01964	CDS	1819638	1820003	-	365	purT	Phosphoribosylglycinamide formyltransferase 2
Y394_01965	CDS	1820070	1820888	-	818	eda	KHG/KDPG aldolase
Y394_01967	CDS	1821601	1821750	+	149	zwf	Glucose-6-phosphate 1-dehydrogenase
Y394_01969	CDS	1822240	1822770	-	530	hexR	HTH-type transcriptional regulator HexR
Y394_01970	CDS	1822959	1823960	+	1001	pykA	Pyruvate kinase II
Y394_01971	CDS	1824002	1825441	-	1439	lpxM1	Lipid A biosynthesis myristoyltransferase 1
Y394_01972	CDS	1825638	1825976	-	338	mepM	Murein DD-endopeptidase MepM
Y394_01973	CDS	1826233	1826535	+	302	znuA	High-affinity zinc uptake system protein ZnuA
Y394_01974	CDS	1826716	1827018	+	302	znuC	Zinc import ATP-binding protein ZnuC
Y394_01975	CDS	1827231	1827884	+	653	znuB	High-affinity zinc uptake system membrane protein ZnuB
Y394_01976	CDS	1827928	1828641	+	713	ruvB	Holliday junction ATP-dependent DNA helicase RuvB
Y394_01977	CDS	1828842	1832744	-	3902	ruvA	Holliday junction ATP-dependent DNA helicase RuvA
Y394_01978	CDS	1832945	1833550	+	605	hypothetical	hypothetical protein
Y394_01979	CDS	1833604	1834209	-	605	ruvC	Crossover junction endodeoxyribonuclease RuvC
Y394_01980	CDS	1834313	1834741	+	428	yebC	putative transcriptional regulatory protein YebC
Y394_01981	CDS	1834756	1835469	+	713	nudB	Dihydroneopterin triphosphate diphosphatase
Y394_01982	CDS	1835510	1836181	-	671	aspS	Aspartate--tRNA ligase
Y394_01983	CDS	1836171	1837928	-	1757	yecD_1	Isochorismatase family protein YecD
Y394_01985	CDS	1838839	1839444	-	605	yecD_2	Isochorismatase family protein YecD
Y394_01986	CDS	1839615	1840793	-	1178	dinI_2	DNA-damage-inducible protein I
Y394_02002	CDS	1855665	1856075	+	410	hypothetical	hypothetical protein
Y394_02003	CDS	1856033	1856938	+	905	hypothetical	hypothetical protein
Y394_02020	CDS	1870127	1870642	+	515	hypothetical	hypothetical protein
Y394_02021	CDS	1870837	1871589	+	752	yecN	Inner membrane protein YecN
Y394_02022	CDS	1871741	1872691	+	950	cmoA	Carboxy-S-adenosyl-L-methionine synthase
Y394_02023	CDS	1872831	1872998	-	167	cmoB	tRNA U34 carboxymethyltransferase
Y394_02024	CDS	1873198	1873851	-	653	torZ	Trimethylamine-N-oxide reductase 2
Y394_02026	CDS	1874460	1875647	+	1187	cutC_3	Copper homeostasis protein CutC
Y394_02027	CDS	1875893	1876195	-	302	hypothetical	hypothetical protein
Y394_02028	CDS	1876323	1877354	+	1031	argS	Arginine--tRNA ligase
Y394_02029	CDS	1877405	1879018	-	1613	hypothetical	hypothetical protein
Y394_02032	CDS	1880239	1880859	-	620	flhE	Flagellar protein FlhE
Y394_02033	CDS	1881122	1881448	-	326	flhA_2	Flagellar biosynthesis protein FlhA
Y394_02034	CDS	1881533	1882351	+	818	hypothetical	Flagellar biosynthesis protein FlhA
Y394_02035	CDS	1882395	1883321	+	926	flhB	Flagellar biosynthetic protein FlhB
Y394_02039	CDS	1885038	1885325	+	287	hypothetical	hypothetical protein
Y394_02041	CDS	1886557	1886949	+	392	hypothetical	hypothetical protein
Y394_02042	CDS	1886971	1887633	+	662	hypothetical	hypothetical protein
Y394_02043	CDS	1888026	1888367	-	341	cheY	Chemotaxis protein CheY
Y394_02044	CDS	1888380	1888691	-	311	cheB	Chemotaxis response regulator protein-glutamate methylesterase
Y394_02045	CDS	1888707	1889252	-	545	cheR	Chemotaxis protein methyltransferase
Y394_02046	CDS	1889256	1889630	-	374	tap	Methyl-accepting chemotaxis protein IV
Y394_02048	CDS	1890101	1890328	+	227	cheW	Chemotaxis protein CheW
Y394_02051	CDS	1891440	1893500	-	2060	motB	Motility protein B
Y394_02052	CDS	1893710	1894369	-	659	motA	Motility protein A
Y394_02053	CDS	1894696	1895052	-	356	flhC	Flagellar transcriptional regulator FlhC
Y394_02054	CDS	1895119	1895265	-	146	flhD	Flagellar transcriptional regulator FlhD
Y394_02058	CDS	1897455	1899266	-	1811	otsA_1	Alpha,alpha-trehalose-phosphate synthase [UDP-forming]
Y394_02060	CDS	1901142	1901291	-	149	rbsC_1	Ribose import permease protein RbsC
Y394_02061	CDS	1901314	1902183	+	869	araG	Arabinose import ATP-binding protein AraG
Y394_02062	CDS	1902311	1903753	+	1442	araF_1	L-arabinose-binding periplasmic protein
Y394_02063	CDS	1903884	1904855	-	971	araF_2	L-arabinose-binding periplasmic protein
Y394_02064	CDS	1904975	1906297	-	1322	ftnA_1	Bacterial non-heme ferritin
Y394_02065	CDS	1906313	1907299	-	986	hypothetical	hypothetical protein
Y394_02066	CDS	1907324	1908079	+	755	hypothetical	hypothetical protein
Y394_02067	CDS	1908076	1908861	+	785	ftnA_2	Bacterial non-heme ferritin
Y394_02068	CDS	1909008	1910018	-	1010	hypothetical	hypothetical protein
Y394_02069	CDS	1910027	1910638	-	611	tyrP	Tyrosine-specific transport protein
Y394_02070	CDS	1910912	1911514	+	602	hypothetical	hypothetical protein
Y394_02071	CDS	1911516	1912037	-	521	pgsA	CDP-diacylglycerol--glycerol-3-phosphate 3-phosphatidyltransferase
Y394_02072	CDS	1912072	1912812	-	740	uvrC	UvrABC system protein C
Y394_02073	CDS	1912841	1913350	-	509	uvrY	Response regulator UvrY
Y394_02074	CDS	1913411	1915183	-	1772	hypothetical	hypothetical protein
Y394_02075	CDS	1915493	1915747	+	254	sdiA	Regulatory protein SdiA
Y394_02076	CDS	1915939	1917135	+	1196	artM_2	Arginine transport ATP-binding protein ArtM
Y394_02077	CDS	1917174	1917509	+	335	yecS_1	L-cystine transport system permease protein YecS
Y394_02078	CDS	1917864	1918112	+	248	dcyD	D-cysteine desulfhydrase
Y394_02079	CDS	1918711	1920462	+	1751	fliY	L-cystine-binding protein FliY
Y394_02080	CDS	1920643	1921260	-	617	fliZ	Regulator of sigma S factor FliZ
Y394_02082	CDS	1922692	1923291	-	599	fliC	Flagellin
Y394_02083	CDS	1923359	1926838	-	3479	fliD	Flagellar hook-associated protein 2
Y394_02084	CDS	1926899	1927441	-	542	fliS	Flagellar protein FliS
Y394_02085	CDS	1927438	1928037	-	599	fliT	Flagellar protein FliT
Y394_02086	CDS	1928186	1928884	-	698	amyA	Cytoplasmic alpha-amylase
Y394_02087	CDS	1928884	1929213	-	329	hypothetical	hypothetical protein
Y394_02088	CDS	1929213	1932254	-	3041	hypothetical	hypothetical protein
Y394_02089	CDS	1932226	1932555	-	329	tusA_2	Sulfurtransferase TusA
Y394_02090	CDS	1932564	1932950	-	386	yedK_1	Putative SOS response-associated peptidase YedK
Y394_02091	CDS	1933009	1933749	-	740	hypothetical	Putative SOS response-associated peptidase YedK
Y394_02094	CDS	1934735	1935106	-	371	ompD_1	Outer membrane porin protein OmpD
Y394_02096	CDS	1935783	1936979	+	1196	lppC_2	Putative lipoprotein LppC
Y394_02097	tRNA	1937679	1937753	-	74	emrE	Multidrug transporter EmrE
Y394_02098	tRNA	1937757	1937832	-	75	fliE	Flagellar hook-basal body complex protein FliE
Y394_02099	tRNA	1937835	1937911	-	76	fliF_2	Flagellar M-ring protein
Y394_02100	tRNA	1937913	1937988	-	75	fliF_1	Flagellar M-ring protein
Y394_02103	CDS	1939210	1939347	-	137	fliH	Flagellar assembly protein FliH
Y394_02104	CDS	1939752	1940570	+	818	fliI	Flagellum-specific ATP synthase
Y394_02105	CDS	1940883	1941071	+	188	fliJ	Flagellar FliJ protein
Y394_02106	CDS	1941068	1941895	+	827	fliK	Flagellar hook-length control protein
Y394_02107	CDS	1941939	1942688	+	749	hypothetical	hypothetical protein
Y394_02108	CDS	1942685	1943254	+	569	fliM	Flagellar motor switch protein FliM
Y394_02109	CDS	1943251	1943373	+	122	fliN	Flagellar motor switch protein FliN
Y394_02110	CDS	1943378	1943620	+	242	fliO	Flagellar protein FliO
Y394_02112	CDS	1943779	1943976	+	197	fliQ	Flagellar biosynthetic protein FliQ
Y394_02113	CDS	1943951	1944604	-	653	fliR	Flagellar biosynthetic protein FliR
Y394_02114	CDS	1944817	1945119	-	302	rcsA	Transcriptional regulatory protein RcsA
Y394_02115	CDS	1945100	1945258	-	158	dsrB	Protein DsrB
Y394_02116	CDS	1945349	1945699	+	350	hypothetical	hypothetical protein
Y394_02117	CDS	1945752	1946147	+	395	yedP_2	Mannosyl-3-phosphoglycerate phosphatase
Y394_02118	CDS	1946188	1946931	+	743	yedP_1	Mannosyl-3-phosphoglycerate phosphatase
Y394_02119	CDS	1946928	1947899	+	971	yedQ_2	putative diguanylate cyclase YedQ
Y394_02120	CDS	1948064	1950493	-	2429	hypothetical	putative diguanylate cyclase YedQ
Y394_02121	CDS	1950518	1951486	-	968	hypothetical	hypothetical protein
Y394_02122	CDS	1952006	1952752	-	746	yedI	Inner membrane protein YedI
Y394_02123	CDS	1952766	1953332	-	566	yedA	putative inner membrane transporter YedA
Y394_02124	CDS	1953548	1955281	+	1733	vsr	Very short patch repair protein
Y394_02125	CDS	1955458	1955946	+	488	dcm	DNA-cytosine methyltransferase
Y394_02134	CDS	1962476	1962778	-	302	yedW	putative transcriptional regulatory protein YedW
Y394_02135	CDS	1962919	1963314	+	395	hiuH	5-hydroxyisourate hydrolase
Y394_02136	CDS	1963366	1963668	+	302	msrP_1	Protein-methionine-sulfoxide reductase catalytic subunit MsrP
Y394_02137	CDS	1963704	1964522	+	818	msrP_2	Protein-methionine-sulfoxide reductase catalytic subunit MsrP
Y394_02138	CDS	1964534	1964938	+	404	msrQ	Protein-methionine-sulfoxide reductase heme-binding subunit MsrQ
Y394_02139	CDS	1965026	1965670	-	644	zinT	Metal-binding protein ZinT
Y394_02198	CDS	2014780	2015094	-	314	sbcB	Exodeoxyribonuclease I
Y394_02199	CDS	2015308	2016093	+	785	hypothetical	hypothetical protein
Y394_02201	CDS	2016966	2017388	+	422	plaP	Low-affinity putrescine importer PlaP
Y394_02202	CDS	2017437	2017961	+	524	yahB_2	putative HTH-type transcriptional regulator YahB
Y394_02203	CDS	2017954	2018640	+	686	hypothetical	hypothetical protein
Y394_02206	CDS	2020373	2021500	+	1127	yefM	Antitoxin YefM
Y394_02207	CDS	2021605	2022069	+	464	hisG	ATP phosphoribosyltransferase
Y394_02208	CDS	2022074	2023078	+	1004	hisD	Histidinol dehydrogenase
Y394_02209	CDS	2023075	2023488	+	413	hisC	Histidinol-phosphate aminotransferase
Y394_02210	CDS	2023491	2023856	+	365	hisB	Histidine biosynthesis bifunctional protein HisB
Y394_02211	CDS	2023856	2024593	+	737	hisH	Imidazole glycerol phosphate synthase subunit HisH
Y394_02212	CDS	2024603	2024872	+	269	hisA	1-(5-phosphoribosyl)-5-[(5-phosphoribosylamino)methylideneamino] imidazole-4-carboxamide isomerase
Y394_02213	CDS	2024881	2025666	+	785	hisF	Imidazole glycerol phosphate synthase subunit HisF
Y394_02214	CDS	2025951	2026574	+	623	hisI	Phosphoribosyl-AMP cyclohydrolase
Y394_02215	CDS	2026618	2026806	-	188	wzzB	Chain length determinant protein
Y394_02217	CDS	2027494	2027901	+	407	ugd_2	UDP-glucose 6-dehydrogenase
Y394_02218	CDS	2027965	2028309	+	344	gnd	6-phosphogluconate dehydrogenase, decarboxylating
Y394_02223	CDS	2031522	2032442	+	920	hypothetical	putative glycosyltransferase
Y394_02229	CDS	2036379	2037266	+	887	rfbA	Glucose-1-phosphate thymidylyltransferase 1
Y394_02230	CDS	2037191	2038096	-	905	rfbD	dTDP-4-dehydrorhamnose reductase
Y394_02231	CDS	2038054	2038419	-	365	rfbB	dTDP-glucose 4,6-dehydratase
Y394_02232	CDS	2039514	2040017	+	503	galF	UTP--glucose-1-phosphate uridylyltransferase
Y394_02233	CDS	2040011	2040976	-	965	hypothetical	hypothetical protein
Y394_02234	CDS	2040976	2041758	-	782	bshA	N-acetyl-alpha-D-glucosaminyl L-malate synthase
Y394_02235	CDS	2041780	2042193	+	413	hypothetical	hypothetical protein
Y394_02236	CDS	2042302	2042517	+	215	wzxC_2	Lipopolysaccharide biosynthesis protein WzxC
Y394_02237	CDS	2042659	2043306	+	647	wcaJ	UDP-glucose:undecaprenyl-phosphate glucose-1-phosphate transferase
Y394_02238	CDS	2043307	2043942	+	635	algC	Phosphomannomutase/phosphoglucomutase
Y394_02239	CDS	2044200	2044850	+	650	manC1	Mannose-1-phosphate guanylyltransferase 1
Y394_02240	CDS	2045928	2046197	-	269	kanE	Alpha-D-kanosaminyltransferase
Y394_02241	CDS	2046266	2046922	+	656	gmm	GDP-mannose mannosyl hydrolase
Y394_02243	CDS	2048882	2049061	-	179	gmd	GDP-mannose 4,6-dehydratase
Y394_02244	CDS	2049061	2049426	-	365	lacA	Galactoside O-acetyltransferase
Y394_02246	CDS	2050690	2051193	+	503	hypothetical	hypothetical protein
Y394_02247	CDS	2051187	2051396	-	209	cysE_1	Serine acetyltransferase
Y394_02250	tRNA	2052081	2052156	-	75	wzb	Low molecular weight protein-tyrosine-phosphatase Wzb
Y394_02251	tRNA	2052159	2052235	-	76	hypothetical	hypothetical protein
Y394_02252	tRNA	2052237	2052312	-	75	tlyC_1	Hemolysin C
Y394_02253	CDS	2052511	2053194	-	683	hypothetical	hypothetical protein
Y394_02254	CDS	2053191	2053556	-	365	dcd	Deoxycytidine triphosphate deaminase
Y394_02255	CDS	2053557	2054615	-	1058	udk	Uridine kinase
Y394_02270	CDS	2063252	2063629	+	377	mdtB_1	Multidrug resistance protein MdtB
Y394_02271	CDS	2063698	2064012	+	314	mdtB_2	Multidrug resistance protein MdtB
Y394_02272	CDS	2064064	2064438	-	374	mdtC	Multidrug resistance protein MdtC
Y394_02273	CDS	2064484	2065632	-	1148	mdtD	Putative multidrug resistance protein MdtD
Y394_02274	CDS	2065638	2065937	-	299	baeS	Signal transduction histidine-protein kinase BaeS
Y394_02275	CDS	2066315	2066641	+	326	baeR	Transcriptional regulatory protein BaeR
Y394_02277	CDS	2068756	2069280	-	524	ydcP	putative protease YdcP
Y394_02279	CDS	2070795	2071184	-	389	yegS	Lipid kinase YegS
Y394_02280	CDS	2071555	2071881	-	326	srlR_2	Glucitol operon repressor
Y394_02281	CDS	2072917	2074119	+	1202	gatD	Galactitol-1-phosphate 5-dehydrogenase
Y394_02282	CDS	2074184	2074558	+	374	gatC	Galactitol permease IIC component
Y394_02283	CDS	2074559	2074738	-	179	gatB	Galactitol-specific phosphotransferase enzyme IIB component
Y394_02284	CDS	2074738	2075103	-	365	hypothetical	hypothetical protein
Y394_02286	CDS	2076366	2076869	+	503	gatY	D-tagatose-1,6-bisphosphate aldolase subunit GatY
Y394_02287	CDS	2076863	2077072	-	209	fbaB	Fructose-bisphosphate aldolase class 1
Y394_02289	tRNA	2077679	2077753	-	74	hypothetical	hypothetical protein
Y394_02290	tRNA	2077757	2077832	-	75	hypothetical	hypothetical protein
Y394_02291	tRNA	2077835	2077911	-	76	kdgK_1	2-dehydro-3-deoxygluconokinase
Y394_02292	tRNA	2077913	2077988	-	75	yvoA	HTH-type transcriptional repressor YvoA
Y394_02293	CDS	2078187	2078870	-	683	acm	Lysozyme M1
Y394_02294	CDS	2078867	2079232	-	365	thiD	Hydroxymethylpyrimidine/phosphomethylpyrimidine kinase
Y394_02295	CDS	2079233	2080291	-	1058	thiM	Hydroxyethylthiazole kinase
Y394_02299	CDS	2082309	2083154	+	845	rcnB	Nickel/cobalt homeostasis protein RcnB
Y394_02300	tRNA	2083207	2083296	-	89	yehA	putative fimbrial-like protein YehA
Y394_02305	CDS	2085894	2086547	-	653	apbC	Iron-sulfur cluster carrier protein
Y394_02306	CDS	2086760	2087062	-	302	metG	Methionine--tRNA ligase
Y394_02307	CDS	2087154	2087627	+	473	hypothetical	hypothetical protein
Y394_02317	CDS	2093414	2094088	-	674	hypothetical	hypothetical protein
Y394_02318	CDS	2094167	2095006	-	839	hypothetical	hypothetical protein
Y394_02319	CDS	2095188	2096612	+	1424	hypothetical	hypothetical protein
Y394_02320	CDS	2096655	2096882	-	227	hypothetical	hypothetical protein
Y394_02322	CDS	2098133	2099491	-	1358	yehR	putative lipoprotein YehR
Y394_02324	CDS	2100733	2101557	-	824	yehT	Transcriptional regulatory protein YehT
Y394_02325	CDS	2101640	2101894	-	254	yehU	Sensor histidine kinase YehU
Y394_02327	CDS	2102647	2102919	-	272	dinI_3	DNA-damage-inducible protein I
Y394_02338	CDS	2111985	2112851	-	866	mlrA_1	HTH-type transcriptional regulator MlrA
Y394_02339	CDS	2113101	2114507	-	1406	yehW	Glycine betaine uptake system permease protein YehW
Y394_02340	CDS	2114616	2115011	-	395	yehX	Glycine betaine uptake system ATP-binding protein YehX
Y394_02341	CDS	2115624	2116223	-	599	yehY	Glycine betaine uptake system permease protein YehY
Y394_02342	CDS	2116226	2116378	-	152	yehZ	Glycine betaine-binding protein YehZ
Y394_02343	CDS	2116394	2116885	-	491	bglX	Periplasmic beta-glucosidase
Y394_02344	CDS	2116943	2117332	-	389	dld	D-lactate dehydrogenase
Y394_02346	CDS	2118940	2119809	-	869	yohC	Inner membrane protein YohC
Y394_02347	CDS	2119838	2120728	-	890	yohD	Inner membrane protein YohD
Y394_02348	CDS	2120758	2122014	-	1256	bacC_1	Dihydroanticapsin 7-dehydrogenase
Y394_02350	CDS	2122580	2123458	-	878	dusC	tRNA-dihydrouridine(16) synthase
Y394_02352	CDS	2124416	2125501	-	1085	yohK	Inner membrane protein YohK
Y394_02353	CDS	2125874	2126767	-	893	cdd	Cytidine deaminase
Y394_02354	CDS	2126942	2128336	-	1394	hypothetical	hypothetical protein
Y394_02355	CDS	2128347	2129567	-	1220	hypothetical	hypothetical protein
Y394_02356	CDS	2129564	2130844	-	1280	preT	NAD-dependent dihydropyrimidine dehydrogenase subunit PreT
Y394_02361	CDS	2136955	2138178	-	1223	mglA_1	Galactose/methyl galactoside import ATP-binding protein MglA
Y394_02363	CDS	2138747	2139622	-	875	galS	HTH-type transcriptional regulator GalS
Y394_02364	CDS	2139625	2140746	-	1121	hypothetical	hypothetical protein
Y394_02365	CDS	2140772	2141320	-	548	folE	GTP cyclohydrolase 1
Y394_02367	CDS	2142224	2143048	-	824	yeiG_2	S-formylglutathione hydrolase YeiG
Y394_02369	CDS	2144237	2144725	-	488	lysP	Lysine-specific permease
Y394_02370	CDS	2144728	2145567	-	839	cysL	HTH-type transcriptional regulator CysL
Y394_02371	CDS	2145660	2147822	-	2162	hypothetical	hypothetical protein
Y394_02372	CDS	2147825	2148268	-	443	nfo	Endonuclease 4
Y394_02374	CDS	2150072	2151655	+	1583	nupX	Putative nucleoside permease NupX
Y394_02377	CDS	2154655	2155296	-	641	psuT	Putative pseudouridine transporter
Y394_02378	CDS	2155770	2156063	+	293	psuG	Pseudouridine-5'-phosphate glycosidase
Y394_02379	CDS	2156058	2157254	-	1196	psuK_2	Pseudouridine kinase
Y394_02380	CDS	2157688	2158347	+	659	fruA	PTS system fructose-specific EIIBC component
Y394_02381	CDS	2158425	2159105	+	680	lacC	Tagatose-6-phosphate kinase
Y394_02382	CDS	2159102	2160625	+	1523	fruB	Multiphosphoryl transfer protein
Y394_02383	CDS	2160651	2160776	+	125	setB	Sugar efflux transporter B
Y394_02385	CDS	2161054	2161443	-	389	hypothetical	hypothetical protein
Y394_02386	CDS	2161549	2162406	-	857	yeiP	Elongation factor P-like protein
Y394_02388	CDS	2163498	2165291	-	1793	yeiR	Zinc-binding GTPase YeiR
Y394_02389	CDS	2165288	2166340	-	1052	lpxT	Lipid A 1-diphosphate synthase
Y394_02390	CDS	2166617	2167813	+	1196	mepS_2	Murein DD-endopeptidase MepS/Murein LD-carboxypeptidase
Y394_02391	CDS	2167815	2168867	+	1052	adrB_2	Putative cyclic-di-GMP phosphodiesterase AdrB
Y394_02392	CDS	2168867	2171425	+	2558	appA_2	Oligopeptide-binding protein AppA
Y394_02393	CDS	2171495	2171989	+	494	yejB	Inner membrane ABC transporter permease protein YejB
Y394_02394	CDS	2171990	2175055	+	3065	yejE	Inner membrane ABC transporter permease protein YejE
Y394_02395	CDS	2175056	2176471	+	1415	gsiA_2	Glutathione import ATP-binding protein GsiA
Y394_02396	CDS	2176468	2177871	+	1403	hypothetical	hypothetical protein
Y394_02397	CDS	2177868	2178590	+	722	bcr	Bicyclomycin resistance protein
Y394_02398	CDS	2178781	2178990	+	209	rsuA	Ribosomal small subunit pseudouridine synthase A
Y394_02399	CDS	2179259	2180620	+	1361	radD_1	Putative DNA repair helicase RadD
Y394_02400	CDS	2180962	2181339	-	377	rplY	50S ribosomal protein L25
Y394_02401	CDS	2181685	2182584	+	899	hypothetical	hypothetical protein
Y394_02402	CDS	2182666	2183445	-	779	yejK	Nucleoid-associated protein YejK
Y394_02403	CDS	2183545	2184585	-	1040	hypothetical	hypothetical protein
Y394_02404	CDS	2184633	2185988	-	1355	yejM	Inner membrane protein YejM
Y394_02426	CDS	2204221	2204502	-	281	hypothetical	putative autotransporter
Y394_02427	CDS	2204764	2205873	-	1109	narL_2	Nitrate/nitrite response regulator protein NarL
Y394_02428	CDS	2206005	2208038	+	2033	ccmH_2	Cytochrome c-type biogenesis protein CcmH
Y394_02429	CDS	2208179	2208382	+	203	dsbE	Thiol:disulfide interchange protein DsbE
Y394_02430	CDS	2208434	2208736	+	302	ccmF_2	Cytochrome c-type biogenesis protein CcmF
Y394_02431	CDS	2208772	2209590	+	818	ccmE	Cytochrome c-type biogenesis protein CcmE
Y394_02432	CDS	2209602	2210219	+	617	ccmD	Heme exporter protein D
Y394_02433	CDS	2210219	2210431	+	212	ccmC	Heme exporter protein C
Y394_02434	CDS	2210442	2210945	+	503	ccmB	Heme exporter protein B
Y394_02435	CDS	2211021	2212211	+	1190	ccmA	Cytochrome c biogenesis ATP-binding export protein CcmA
Y394_02436	CDS	2212171	2214015	+	1844	napC	Cytochrome c-type protein NapC
Y394_02437	CDS	2214025	2217240	+	3215	napB	Periplasmic nitrate reductase, electron transfer subunit
Y394_02438	CDS	2217264	2217671	+	407	yccM	Putative electron transport protein YccM
Y394_02439	CDS	2217732	2218139	+	407	hypothetical	hypothetical protein
Y394_02440	CDS	2218159	2218248	-	89	napA	Periplasmic nitrate reductase
Y394_02441	CDS	2218681	2219769	+	1088	hypothetical	hypothetical protein
Y394_02442	CDS	2219780	2222059	+	2279	hypothetical	hypothetical protein
Y394_02444	CDS	2223185	2225188	+	2003	eco	Ecotin
Y394_02445	CDS	2225301	2225804	-	503	mqo_1	Malate:quinone oxidoreductase
Y394_02446	CDS	2226089	2226550	+	461	mqo_2	Malate:quinone oxidoreductase
Y394_02447	CDS	2226591	2227061	-	470	mqo_3	Malate:quinone oxidoreductase
Y394_02448	CDS	2227108	2227827	-	719	yojI	ABC transporter ATP-binding/permease protein YojI
Y394_02449	CDS	2227824	2229509	-	1685	alkB	Alpha-ketoglutarate-dependent dioxygenase AlkB
Y394_02450	CDS	2229735	2231063	+	1328	ada	Bifunctional transcriptional activator/DNA repair enzyme Ada
Y394_02451	CDS	2231461	2231709	+	248	apbE	FAD:protein FMN transferase
Y394_02452	CDS	2231825	2232094	-	269	ompC	Outer membrane protein C
Y394_02453	CDS	2232163	2232819	+	656	rcsD	Phosphotransferase RcsD
Y394_02454	CDS	2233135	2234778	+	1643	rcsB	Transcriptional regulatory protein RcsB
Y394_02455	CDS	2234959	2235576	-	617	rcsC	Sensor histidine kinase RcsC
Y394_02456	CDS	2235533	2236948	-	1415	hypothetical	hypothetical protein
Y394_02459	CDS	2239500	2239727	+	227	hypothetical	hypothetical protein
Y394_02460	CDS	2239753	2240079	+	326	hypothetical	hypothetical protein
Y394_02463	CDS	2241520	2241627	+	107	hypothetical	hypothetical protein
Y394_02464	CDS	2241608	2242339	-	731	hypothetical	hypothetical protein
Y394_02465	CDS	2242344	2243270	-	926	hypothetical	hypothetical protein
Y394_02466	CDS	2243263	2244420	-	1157	hypothetical	hypothetical protein
Y394_02467	CDS	2244427	2245344	-	917	gyrA	DNA gyrase subunit A
Y394_02468	CDS	2245596	2247863	-	2267	ubiG	Ubiquinone biosynthesis O-methyltransferase
Y394_02470	CDS	2249840	2250733	-	893	hypothetical	hypothetical protein
Y394_02473	CDS	2252773	2253021	-	248	nrdA	Ribonucleoside-diphosphate reductase 1 subunit alpha
Y394_02474	CDS	2253212	2254648	-	1436	nrdB	Ribonucleoside-diphosphate reductase 1 subunit beta
Y394_02475	CDS	2255326	2256273	-	947	ascD	CDP-6-deoxy-L-threo-D-glycero-4-hexulose-3-dehydrase reductase
Y394_02476	CDS	2256512	2256910	+	398	rfaP_1	Lipopolysaccharide core heptose(I) kinase RfaP
Y394_02477	CDS	2256907	2257602	+	695	hypothetical	hypothetical protein
Y394_02478	CDS	2257732	2258616	+	884	glpQ	Glycerophosphoryl diester phosphodiesterase
Y394_02479	CDS	2258764	2259471	+	707	glpT	Glycerol-3-phosphate transporter
Y394_02480	CDS	2259474	2259713	+	239	glpA	Anaerobic glycerol-3-phosphate dehydrogenase subunit A
Y394_02481	CDS	2259907	2261145	+	1238	glpB	Anaerobic glycerol-3-phosphate dehydrogenase subunit B
Y394_02482	CDS	2261139	2261507	+	368	glpC	Anaerobic glycerol-3-phosphate dehydrogenase subunit C
Y394_02483	CDS	2261483	2261911	+	428	hypothetical	hypothetical protein
Y394_02484	CDS	2262001	2262351	+	350	rhmA	2-keto-3-deoxy-L-rhamnonate aldolase
Y394_02485	CDS	2262387	2263397	-	1010	yfaY	NMN amidohydrolase-like protein YfaY
Y394_02486	CDS	2263413	2264933	-	1520	hypothetical	hypothetical protein
Y394_02487	CDS	2264994	2265992	-	998	nudI	Nucleoside triphosphatase NudI
Y394_02489	CDS	2267454	2268530	-	1076	arnB	UDP-4-amino-4-deoxy-L-arabinose--oxoglutarate aminotransferase
Y394_02490	CDS	2268547	2269215	-	668	arnC	Undecaprenyl-phosphate 4-deoxy-4-formamido-L-arabinose transferase
Y394_02492	CDS	2270054	2270308	+	254	arnD	putative 4-deoxy-4-formamido-L-arabinose-phosphoundecaprenol deformylase ArnD
Y394_02493	CDS	2270340	2272331	-	1991	arnT	Undecaprenyl phosphate-alpha-4-amino-4-deoxy-L-arabinose arabinosyl transferase
Y394_02495	CDS	2274298	2275179	-	881	arnF	putative 4-amino-4-deoxy-L-arabinose-phosphoundecaprenol flippase subunit ArnF
Y394_02497	CDS	2276401	2277258	+	857	menE	2-succinylbenzoate--CoA ligase
Y394_02498	CDS	2277261	2278349	+	1088	menC	o-succinylbenzoate synthase
Y394_02499	CDS	2278405	2279655	-	1250	menB	1,4-dihydroxy-2-naphthoyl-CoA synthase
Y394_02500	CDS	2279755	2280696	-	941	menH	2-succinyl-6-hydroxy-2,4-cyclohexadiene-1-carboxylate synthase
Y394_02501	CDS	2280827	2281444	+	617	menD	2-succinyl-5-enolpyruvyl-6-hydroxy-3-cyclohexene-1-carboxylate synthase
Y394_02502	CDS	2281592	2282842	-	1250	menF	Isochorismate synthase MenF
Y394_02503	CDS	2282936	2283874	-	938	hypothetical	hypothetical protein
Y394_02504	CDS	2283862	2284803	-	941	hypothetical	hypothetical protein
Y394_02505	CDS	2285227	2286918	-	1691	rbn	Ribonuclease BN
Y394_02506	CDS	2286935	2287873	-	938	elaD	Protease ElaD
Y394_02509	CDS	2290543	2291046	-	503	hypothetical	hypothetical protein
Y394_02510	CDS	2291325	2291579	-	254	nuoN	NADH-quinone oxidoreductase subunit N
Y394_02511	CDS	2291734	2292306	+	572	nuoM	NADH-quinone oxidoreductase subunit M
Y394_02512	CDS	2292529	2293890	+	1361	nuoL	NADH-quinone oxidoreductase subunit L
Y394_02513	CDS	2294008	2294994	+	986	nuoK	NADH-quinone oxidoreductase subunit K
Y394_02514	CDS	2295033	2295746	+	713	nuoJ	NADH-quinone oxidoreductase subunit J
Y394_02515	CDS	2296158	2296724	+	566	nuoI_1	NADH-quinone oxidoreductase subunit I
Y394_02516	CDS	2296968	2298461	+	1493	nuoH	NADH-quinone oxidoreductase subunit H
Y394_02517	CDS	2298543	2300357	+	1814	nuoG	NADH-quinone oxidoreductase subunit G
Y394_02518	CDS	2300358	2301452	+	1094	nuoF	NADH-quinone oxidoreductase subunit F
Y394_02519	CDS	2301452	2302477	+	1025	nuoE	NADH-quinone oxidoreductase subunit E
Y394_02520	CDS	2302479	2304068	+	1589	nuoC	NADH-quinone oxidoreductase subunit C/D
Y394_02521	CDS	2304072	2304416	-	344	nuoB	NADH-quinone oxidoreductase subunit B
Y394_02522	CDS	2304749	2305939	-	1190	ndhC	NAD(P)H-quinone oxidoreductase subunit 3
Y394_02523	CDS	2305967	2306662	-	695	hypothetical	hypothetical protein
Y394_02524	CDS	2306812	2308572	+	1760	gltC_1	HTH-type transcriptional regulator GltC
Y394_02525	CDS	2308697	2308981	+	284	alaA	Glutamate-pyruvate aminotransferase AlaA
Y394_02526	CDS	2308877	2309095	-	218	yfbR	5'-deoxynucleotidase YfbR
Y394_02527	CDS	2309120	2310127	-	1007	sdcS	Sodium-dependent dicarboxylate transporter SdcS
Y394_02528	CDS	2310309	2310536	+	227	yfbT	Sugar phosphatase YfbT
Y394_02529	CDS	2310556	2312316	+	1760	hypothetical	hypothetical protein
Y394_02530	tRNA	2312391	2312467	+	76	hypothetical	hypothetical protein
Y394_02531	CDS	2312674	2313918	+	1244	ackA	Acetate kinase
Y394_02532	CDS	2314193	2314384	+	191	pta	Phosphate acetyltransferase
Y394_02534	CDS	2315436	2315735	+	299	yfcD	putative Nudix hydrolase YfcD
Y394_02535	CDS	2315732	2317867	+	2135	yfcE	Phosphodiesterase YfcE
Y394_02536	CDS	2318104	2318313	+	209	yfcF	Glutathione S-transferase YfcF
Y394_02537	CDS	2318375	2318641	+	266	yfcG	Disulfide-bond oxidoreductase YfcG
Y394_02538	CDS	2318797	2319486	+	689	folX	Dihydroneopterin triphosphate 2'-epimerase
Y394_02539	CDS	2319850	2319954	+	104	hypothetical	Epimerase family protein
Y394_02540	CDS	2320024	2320374	+	350	hypothetical	hypothetical protein
Y394_02541	CDS	2320294	2321445	-	1151	hisP	Histidine transport ATP-binding protein HisP
Y394_02542	CDS	2321762	2322001	+	239	hisM	Histidine transport system permease protein HisM
Y394_02543	CDS	2322593	2324116	+	1523	hisQ	Histidine transport system permease protein HisQ
Y394_02544	CDS	2324658	2325734	+	1076	hisJ	Histidine-binding periplasmic protein
Y394_02547	CDS	2326474	2327400	+	926	ubiX	Flavin prenyltransferase UbiX
Y394_02548	CDS	2327397	2328977	+	1580	purF	Amidophosphoribosyltransferase
Y394_02549	CDS	2329173	2330072	-	899	cvpA	Colicin V production protein
Y394_02550	CDS	2330060	2330386	-	326	dedD	Cell division protein DedD
Y394_02551	CDS	2330680	2331039	+	359	folC	Bifunctional protein FolC
Y394_02552	CDS	2331036	2331320	+	284	accD	Acetyl-coenzyme A carboxylase carboxyl transferase subunit beta
Y394_02553	CDS	2332724	2335315	-	2591	hypothetical	putative membrane protein
Y394_02554	CDS	2335635	2336282	+	647	truA	tRNA pseudouridine synthase A
Y394_02555	CDS	2336317	2337369	-	1052	usg	USG-1 protein
Y394_02556	CDS	2337366	2337923	-	557	pdxB	Erythronate-4-phosphate dehydrogenase
Y394_02557	CDS	2337920	2339863	-	1943	flk	Flagellar regulator flk
Y394_02558	CDS	2339860	2340339	-	479	garP_1	putative galactarate transporter
Y394_02559	CDS	2340336	2340545	-	209	fabB	3-oxoacyl-[acyl-carrier-protein] synthase 1
Y394_02560	CDS	2340542	2341303	-	761	mnmC	tRNA 5-methylaminomethyl-2-thiouridine biosynthesis bifunctional protein MnmC
Y394_02561	CDS	2341321	2341983	-	662	hypothetical	hypothetical protein
Y394_02562	CDS	2341980	2342597	-	617	epmC	Elongation factor P hydroxylase
Y394_02563	CDS	2342616	2343218	-	602	hypothetical	hypothetical protein
Y394_02564	CDS	2343228	2343677	-	449	mepA	Penicillin-insensitive murein endopeptidase
Y394_02565	CDS	2343674	2344537	-	863	aroC	Chorismate synthase
Y394_02566	CDS	2344524	2345219	-	695	prmB	50S ribosomal protein L3 glutamine methyltransferase
Y394_02567	CDS	2345226	2347712	-	2486	mutS2	Endonuclease MutS2
Y394_02568	CDS	2347709	2347972	-	263	hypothetical	hypothetical protein
Y394_02569	CDS	2347962	2348456	-	494	yfcP	putative fimbrial-like protein YfcP
Y394_02570	CDS	2348565	2348729	+	164	yfcQ	putative fimbrial-like protein YfcQ
Y394_02571	CDS	2348864	2349352	+	488	yfcR	putative fimbrial-like protein YfcR
Y394_02572	CDS	2349502	2350533	-	1031	yfcS	putative fimbrial chaperone YfcS
Y394_02573	CDS	2350530	2350868	-	338	papC_2	Outer membrane usher protein PapC
Y394_02576	CDS	2353063	2353713	-	650	sixA	Phosphohistidine phosphatase SixA
Y394_02578	CDS	2354851	2355906	-	1055	fadI	3-ketoacyl-CoA thiolase
Y394_02579	CDS	2356018	2357139	-	1121	hypothetical	hypothetical protein
Y394_02580	CDS	2357877	2360549	+	2672	fadL	Long-chain fatty acid transport protein
Y394_02582	CDS	2361416	2364265	-	2849	mlaA	putative phospholipid-binding lipoprotein MlaA
Y394_02588	CDS	2369245	2369898	-	653	degA	HTH-type transcriptional regulator DegA
Y394_02589	CDS	2370111	2370413	-	302	dsdX	DsdX permease
Y394_02590	CDS	2370486	2372618	-	2132	dsdA	D-serine dehydratase
Y394_02591	CDS	2372762	2373385	-	623	emrY	putative multidrug resistance protein EmrY
Y394_02592	CDS	2373382	2374452	-	1070	emrK_3	putative multidrug resistance protein EmrK
Y394_02593	CDS	2374564	2375070	-	506	evgA	Positive transcription regulator EvgA
Y394_02594	CDS	2375219	2377846	-	2627	evgS	Sensor protein EvgS
Y394_02595	CDS	2377993	2378715	+	722	yfdE	Acetyl-CoA:oxalate CoA-transferase
Y394_02596	CDS	2378843	2380774	-	1931	hypothetical	hypothetical protein
Y394_02597	CDS	2380787	2382382	-	1595	oxc	Oxalyl-CoA decarboxylase
Y394_02598	CDS	2382506	2382871	+	365	frc	Formyl-CoA:oxalate CoA-transferase
Y394_02599	CDS	2382829	2383734	+	905	hypothetical	hypothetical protein
Y394_02601	CDS	2387140	2388270	+	1130	hypothetical	hypothetical protein
Y394_02602	CDS	2388270	2388524	+	254	lpxP	Lipid A biosynthesis palmitoleoyltransferase
Y394_02603	CDS	2388578	2389228	-	650	alaC	Glutamate-pyruvate aminotransferase AlaC
Y394_02604	CDS	2389443	2389649	+	206	ypdA	Sensor histidine kinase YpdA
Y394_02605	CDS	2389691	2390767	-	1076	ypdB	Transcriptional regulatory protein YpdB
Y394_02607	CDS	2392403	2394031	+	1628	ptsI_4	Phosphoenolpyruvate-protein phosphotransferase
Y394_02608	CDS	2394021	2395280	+	1259	ypdE	Aminopeptidase YpdE
Y394_02609	CDS	2395277	2396467	+	1190	ypdF_1	Aminopeptidase YpdF
Y394_02610	CDS	2396660	2397610	+	950	ypdF_2	Aminopeptidase YpdF
Y394_02611	CDS	2397651	2398040	-	389	fryC	Fructose-like permease IIC component 1
Y394_02612	CDS	2398176	2399378	-	1202	fryB_2	Fructose-like phosphotransferase enzyme IIB component 1
Y394_02613	CDS	2399465	2400007	-	542	glk	Glucokinase
Y394_02614	CDS	2400286	2400711	+	425	yfeO	Putative ion-transport protein YfeO
Y394_02615	CDS	2400750	2401352	-	602	hypothetical	hypothetical protein
Y394_02617	CDS	2402803	2403771	+	968	nupC	Nucleoside permease NupC
Y394_02620	CDS	2406640	2408292	+	1652	hypothetical	hypothetical protein
Y394_02621	CDS	2408289	2408546	+	257	hypothetical	hypothetical protein
Y394_02622	CDS	2408546	2408932	+	386	hypothetical	hypothetical protein
Y394_02623	CDS	2408926	2409198	-	272	gltX	Glutamate--tRNA ligase
Y394_02624	CDS	2409303	2410658	-	1355	hypothetical	hypothetical protein
Y394_02625	CDS	2410655	2411617	-	962	cynR_2	HTH-type transcriptional regulator CynR
Y394_02626	CDS	2411617	2412474	-	857	hypothetical	hypothetical protein
Y394_02627	CDS	2412489	2413247	-	758	hypothetical	hypothetical protein
Y394_02628	CDS	2413244	2414914	-	1670	ligA	DNA ligase
Y394_02629	CDS	2415003	2416298	-	1295	zipA	Cell division protein ZipA
Y394_02630	CDS	2416377	2416682	-	305	cysZ	Sulfate transporter CysZ
Y394_02631	CDS	2416737	2417198	-	461	cysK	Cysteine synthase A
Y394_02632	CDS	2417263	2418180	+	917	ptsH	Phosphocarrier protein HPr
Y394_02633	CDS	2418371	2418565	+	194	ptsI_5	Phosphoenolpyruvate-protein phosphotransferase
Y394_02634	CDS	2418810	2419313	+	503	crr	Glucose-specific phosphotransferase enzyme IIA component
Y394_02635	CDS	2420262	2420594	+	332	pdxK	Pyridoxine/pyridoxal/pyridoxamine kinase
Y394_02636	CDS	2420697	2421020	+	323	hypothetical	hypothetical protein
Y394_02637	CDS	2421087	2422544	-	1457	hypothetical	hypothetical protein
Y394_02638	CDS	2422551	2424080	-	1529	hypothetical	hypothetical protein
Y394_02639	CDS	2424244	2426085	-	1841	cysM	Cysteine synthase B
Y394_02640	CDS	2426082	2426384	-	302	cysA_2	Sulfate/thiosulfate import ATP-binding protein CysA
Y394_02641	CDS	2426381	2426935	-	554	cysW_2	Sulfate transport system permease protein CysW
Y394_02642	CDS	2426947	2427489	-	542	cysT	Sulfate transport system permease protein CysT
Y394_02643	CDS	2427504	2428481	-	977	cysP	Thiosulfate-binding protein
Y394_02644	CDS	2428478	2431204	-	2726	fabG2	putative oxidoreductase
Y394_02645	CDS	2431257	2432594	-	1337	murR_2	HTH-type transcriptional regulator MurR
Y394_02646	CDS	2432591	2433091	-	500	murQ	N-acetylmuramic acid 6-phosphate etherase
Y394_02649	CDS	2435668	2436111	-	443	yfeX	putative deferrochelatase/peroxidase YfeX
Y394_02650	CDS	2436374	2436538	+	164	hypothetical	hypothetical protein
Y394_02651	CDS	2436742	2437680	-	938	yfeZ	Inner membrane protein YfeZ
Y394_02652	CDS	2438605	2439822	+	1217	ypeA	Acetyltransferase YpeA
Y394_02653	CDS	2439906	2440505	+	599	amiA	N-acetylmuramoyl-L-alanine amidase AmiA
Y394_02654	CDS	2440564	2442396	-	1832	hemF	Oxygen-dependent coproporphyrinogen-III oxidase
Y394_02655	CDS	2442483	2443133	-	650	rhaS_1	hypothetical protein
Y394_02656	CDS	2443144	2443638	-	494	eutK	Ethanolamine utilization protein EutK
Y394_02657	CDS	2443721	2444176	-	455	eutL	Ethanolamine utilization protein EutL
Y394_02659	CDS	2445791	2447935	+	2144	hypothetical	hypothetical protein
Y394_02660	CDS	2448125	2449645	+	1520	hypothetical	hypothetical protein
Y394_02661	CDS	2449678	2450220	-	542	hypothetical	hypothetical protein
Y394_02662	CDS	2450278	2450829	-	551	hypothetical	hypothetical protein
Y394_02663	CDS	2450885	2451529	-	644	hypothetical	hypothetical protein
Y394_02669	CDS	2455561	2456277	-	716	eutQ	Ethanolamine utilization protein EutQ
Y394_02670	CDS	2456274	2456960	-	686	pduV	Propanediol utilization protein PduV
Y394_02672	CDS	2458053	2458490	-	437	maeB	NADP-dependent malic enzyme
Y394_02675	CDS	2459765	2461282	-	1517	tktB	Transketolase 2
Y394_02676	CDS	2461319	2461807	-	488	hypothetical	hypothetical protein
Y394_02677	CDS	2462066	2462728	-	662	nudK	GDP-mannose pyrophosphatase NudK
Y394_02678	CDS	2462718	2463986	-	1268	gltD_1	Glutamate synthase [NADPH] small chain
Y394_02679	CDS	2464056	2464970	-	914	narX_2	Nitrate/nitrite sensor protein NarX
Y394_02680	CDS	2465126	2465785	-	659	narX_3	Nitrate/nitrite sensor protein NarX
Y394_02681	CDS	2465868	2466680	-	812	acrB_2	Multidrug efflux pump subunit AcrB
Y394_02682	CDS	2466680	2467693	-	1013	spxA	Regulatory protein Spx
Y394_02683	CDS	2467759	2468895	-	1136	dapE	Succinyl-diaminopimelate desuccinylase
Y394_02684	CDS	2468994	2469989	+	995	hypothetical	hypothetical protein
Y394_02685	CDS	2469986	2471164	-	1178	hypothetical	hypothetical protein
Y394_02686	CDS	2471419	2472660	-	1241	tmcA	tRNA(Met) cytidine acetyltransferase TmcA
Y394_02687	CDS	2472819	2474825	+	2006	hypothetical	hypothetical protein
Y394_02688	CDS	2474946	2475224	-	278	purC	Phosphoribosylaminoimidazole-succinocarboxamide synthase
Y394_02690	CDS	2475806	2476615	-	809	bamC	Outer membrane protein assembly factor BamC
Y394_02691	CDS	2476615	2477439	-	824	dapA	4-hydroxy-tetrahydrodipicolinate synthase
Y394_02692	CDS	2477443	2478528	-	1085	gcvR	Glycine cleavage system transcriptional repressor
Y394_02693	CDS	2478563	2479495	-	932	bcp	Putative peroxiredoxin bcp
Y394_02694	CDS	2479661	2480212	+	551	hyfA_1	Hydrogenase-4 component A
Y394_02695	CDS	2480316	2481101	-	785	hyfB_1	Hydrogenase-4 component B
Y394_02696	CDS	2481193	2481717	-	524	hyfB_2	Hydrogenase-4 component B
Y394_02697	CDS	2481714	2482184	-	470	hyfC	Hydrogenase-4 component C
Y394_02698	CDS	2482181	2482687	-	506	mrpA	Na( )/H( ) antiporter subunit A
Y394_02699	CDS	2482989	2483456	-	467	hyfE	Hydrogenase-4 component E
Y394_02700	CDS	2483476	2484261	-	785	hyfB_3	Hydrogenase-4 component B
Y394_02701	CDS	2484258	2486117	-	1859	hyfG_1	Hydrogenase-4 component G
Y394_02702	CDS	2486199	2486762	-	563	hyfG_2	Hydrogenase-4 component G
Y394_02703	CDS	2487085	2487588	+	503	nuoI_2	NADH-quinone oxidoreductase subunit I
Y394_02704	CDS	2488223	2488708	-	485	hycG	Formate hydrogenlyase subunit 7
Y394_02705	CDS	2488911	2491055	-	2144	hypothetical	hypothetical protein
Y394_02708	CDS	2493201	2494541	+	1340	focA_1	putative formate transporter 1
Y394_02709	CDS	2494907	2495965	+	1058	hypothetical	hypothetical protein
Y394_02710	CDS	2496147	2496902	-	755	bepA_1	Beta-barrel assembly-enhancing protease
Y394_02711	CDS	2497196	2498128	+	932	arsC_1	Arsenate reductase
Y394_02712	tRNA	2498202	2498276	+	74	hda	DnaA regulatory inactivator Hda
Y394_02713	CDS	2498438	2498932	+	494	uraA	Uracil permease
Y394_02714	CDS	2498907	2499560	-	653	upp	Uracil phosphoribosyltransferase
Y394_02715	CDS	2499773	2500075	-	302	purM	Phosphoribosylformylglycinamidine cyclo-ligase
Y394_02716	CDS	2500056	2500592	-	536	purN	Phosphoribosylglycinamide formyltransferase
Y394_02717	CDS	2500908	2502341	+	1433	ppk	Polyphosphate kinase
Y394_02718	CDS	2502349	2503302	-	953	ppx	Exopolyphosphatase
Y394_02719	CDS	2503575	2503793	+	218	yfgF_1	Cyclic di-GMP phosphodiesterase YfgF
Y394_02722	CDS	2506785	2507948	-	1163	yfgF_3	Cyclic di-GMP phosphodiesterase YfgF
Y394_02725	CDS	2512632	2513777	-	1145	hypothetical	hypothetical protein
Y394_02726	CDS	2513851	2514795	-	944	hypothetical	hypothetical protein
Y394_02727	CDS	2514865	2516559	-	1694	guaA	GMP synthase [glutamine-hydrolyzing]
Y394_02728	CDS	2516613	2517863	-	1250	guaB	Inosine-5'-monophosphate dehydrogenase
Y394_02729	CDS	2518376	2518999	-	623	xseA	Exodeoxyribonuclease 7 large subunit
Y394_02730	CDS	2519296	2519571	+	275	hypothetical	hypothetical protein
Y394_02731	CDS	2519648	2519890	-	242	der	GTPase Der
Y394_02732	CDS	2520243	2521163	+	920	bamB	Outer membrane protein assembly factor BamB
Y394_02733	CDS	2521715	2522533	-	818	hypothetical	hypothetical protein
Y394_02734	CDS	2522569	2522871	-	302	hisS	Histidine--tRNA ligase
Y394_02735	CDS	2522923	2524158	-	1235	ispG	4-hydroxy-3-methylbut-2-en-1-yl diphosphate synthase (flavodoxin)
Y394_02736	CDS	2524900	2526021	+	1121	rodZ	Cytoskeleton protein RodZ
Y394_02737	CDS	2526036	2526770	+	734	rlmN	Dual-specificity RNA methyltransferase RlmN
Y394_02738	CDS	2526783	2527640	+	857	ndk	Nucleoside diphosphate kinase
Y394_02743	CDS	2532298	2533545	-	1247	sseA	3-mercaptopyruvate sulfurtransferase
Y394_02744	CDS	2533567	2533893	-	326	hypothetical	hypothetical protein
Y394_02745	CDS	2534112	2535077	-	965	pepB	Peptidase B
Y394_02746	CDS	2535281	2536537	+	1256	hypothetical	hypothetical protein
Y394_02747	CDS	2536652	2536978	+	326	fdx	2Fe-2S ferredoxin
Y394_02748	CDS	2537119	2538357	-	1238	hscA	Chaperone protein HscA
Y394_02749	CDS	2538693	2539895	+	1202	hscB	Co-chaperone protein HscB
Y394_02750	CDS	2539945	2540976	-	1031	iscA_2	Iron-binding protein IscA
Y394_02751	CDS	2540976	2541431	-	455	iscU	Iron-sulfur cluster assembly scaffold protein IscU
Y394_02752	CDS	2541400	2542026	-	626	iscS	Cysteine desulfurase IscS
Y394_02753	tRNA	2542234	2542309	-	75	iscR	HTH-type transcriptional regulator IscR
Y394_02754	tRNA	2542349	2542424	-	75	trmJ	tRNA (cytidine/uridine-2'-O-)-methyltransferase TrmJ
Y394_02755	CDS	2542645	2543004	+	359	suhB	Inositol-1-monophosphatase
Y394_02756	CDS	2543027	2543398	+	371	hypothetical	hypothetical protein
Y394_02757	CDS	2543450	2544865	-	1415	manR	Transcriptional regulator ManR
Y394_02758	tRNA	2545124	2545199	+	75	hcaT	putative 3-phenylpropionic acid transporter
Y394_02759	tRNA	2545244	2545319	+	75	hcaR_2	Hca operon transcriptional activator HcaR
Y394_02760	tRNA	2545324	2545399	+	75	hcaE	3-phenylpropionate/cinnamic acid dioxygenase subunit alpha
Y394_02761	CDS	2545675	2546016	+	341	hcaF	3-phenylpropionate/cinnamic acid dioxygenase subunit beta
Y394_02762	CDS	2546007	2546933	-	926	hcaC	3-phenylpropionate/cinnamic acid dioxygenase ferredoxin subunit
Y394_02763	CDS	2547023	2548021	+	998	hcaB	3-phenylpropionate-dihydrodiol/cinnamic acid-dihydrodiol dehydrogenase
Y394_02766	CDS	2550324	2551310	-	986	yphA	Inner membrane protein YphA
Y394_02767	CDS	2551540	2552301	+	761	galM_2	Aldose 1-epimerase
Y394_02768	CDS	2552486	2553457	+	971	hypothetical	Sorbitol dehydrogenase
Y394_02769	CDS	2553841	2554098	+	257	rbsC_2	Ribose import permease protein RbsC
Y394_02770	CDS	2554143	2555870	+	1727	mglA_2	Galactose/methyl galactoside import ATP-binding protein MglA
Y394_02772	CDS	2556462	2557313	-	851	lapB_2	Lipopolysaccharide assembly protein B
Y394_02773	CDS	2557418	2557792	+	374	hypothetical	hypothetical protein
Y394_02775	CDS	2558243	2558548	+	305	glyA	Serine hydroxymethyltransferase
Y394_02776	CDS	2558752	2559663	-	911	hmp	Flavohemoprotein
Y394_02777	CDS	2559797	2560894	-	1097	glnB	Nitrogen regulatory protein P-II 1
Y394_02778	CDS	2560884	2561759	-	875	qseF_1	Transcriptional regulatory protein QseF
Y394_02779	CDS	2561759	2562592	-	833	qseG	Quorum-sensing regulator protein G
Y394_02780	CDS	2562592	2563608	-	1016	qseE	Sensor histidine kinase QseE
Y394_02782	CDS	2564890	2565690	-	800	mltF_1	Membrane-bound lytic murein transglycosylase F
Y394_02783	CDS	2565854	2566750	+	896	tadA	tRNA-specific adenosine deaminase
Y394_02784	CDS	2566754	2567482	+	728	pgpC	Phosphatidylglycerophosphatase C
Y394_02785	CDS	2567501	2568178	+	677	murR_1	HTH-type transcriptional regulator MurR
Y394_02793	CDS	2573940	2574440	-	500	hypothetical	hypothetical protein
Y394_02799	CDS	2579185	2579472	+	287	yfhL	putative ferredoxin-like protein YfhL
Y394_02800	CDS	2579511	2579717	+	206	acpS	Holo-[acyl-carrier-protein] synthase
Y394_02801	CDS	2580029	2580514	+	485	pdxJ	Pyridoxine 5'-phosphate synthase
Y394_02802	CDS	2580766	2582226	+	1460	recO	DNA repair protein RecO
Y394_02803	CDS	2582260	2583069	+	809	era_1	GTPase Era
Y394_02804	CDS	2583188	2583583	-	395	rnc	Ribonuclease 3
Y394_02805	CDS	2583610	2583882	-	272	lepB	Signal peptidase I
Y394_02806	CDS	2584401	2585774	-	1373	lepA	Elongation factor 4
Y394_02807	CDS	2585749	2586228	-	479	hypothetical	hypothetical protein
Y394_02808	CDS	2586241	2586576	-	335	rseB	Sigma-E factor regulatory protein RseB
Y394_02809	CDS	2586869	2589148	-	2279	rseA	Anti-sigma-E factor RseA
Y394_02810	CDS	2589437	2589970	+	533	rpoE	ECF RNA polymerase sigma-E factor
Y394_02811	CDS	2589993	2590373	+	380	nadB_1	L-aspartate oxidase
Y394_02812	CDS	2590393	2592396	+	2003	nadB_2	L-aspartate oxidase
Y394_02813	CDS	2592499	2593542	-	1043	yfiC	tRNA1(Val) (adenine(37)-N6)-methyltransferase
Y394_02814	CDS	2593668	2594243	-	575	srmB	ATP-dependent RNA helicase SrmB
Y394_02815	CDS	2594311	2596290	-	1979	cmpR_2	HTH-type transcriptional activator CmpR
Y394_02816	CDS	2596496	2597272	+	776	eamB	Cysteine/O-acetylserine efflux protein
Y394_02817	CDS	2597251	2598213	+	962	grcA	Autonomous glycyl radical cofactor
Y394_02818	CDS	2598415	2601528	+	3113	ung	Uracil-DNA glycosylase
Y394_02819	CDS	2602067	2602423	+	356	rlmB_1	23S rRNA (guanosine-2'-O-)-methyltransferase RlmB
Y394_02820	CDS	2602427	2603554	+	1127	trxC	Thioredoxin-2
Y394_02821	CDS	2603582	2603782	+	200	hypothetical	hypothetical protein
Y394_02822	CDS	2603892	2604590	-	698	hypothetical	Acetyltransferase Pat
Y394_02823	CDS	2604664	2606679	-	2015	pssA	CDP-diacylglycerol--serine O-phosphatidyltransferase
Y394_02825	CDS	2607725	2608438	-	713	kgtP	Alpha-ketoglutarate permease
Y394_02828	CDS	2609702	2610580	-	878	bamD_2	Outer membrane protein assembly factor BamD
Y394_02829	CDS	2610726	2611298	+	572	rluD	Ribosomal large subunit pseudouridine synthase D
Y394_02830	CDS	2611298	2611768	+	470	yfiH	Laccase domain protein YfiH
Y394_02831	CDS	2612021	2612638	+	617	clpB	Chaperone protein ClpB
Y394_02834	CDS	2614666	2615613	+	947	raiA	Ribosome-associated inhibitor A
Y394_02835	CDS	2615630	2617069	+	1439	pheA	P-protein
Y394_02836	CDS	2617081	2617731	+	650	tyrA	T-protein
Y394_02837	CDS	2617736	2619328	+	1592	aroF	Phospho-2-dehydro-3-deoxyheptonate aldolase, Tyr-sensitive
Y394_02838	CDS	2619318	2620616	+	1298	hypothetical	hypothetical protein
Y394_02839	CDS	2620616	2621032	+	416	hypothetical	hypothetical protein
Y394_02840	CDS	2621042	2621587	+	545	yfiN_1	putative diguanylate cyclase YfiN
Y394_02841	CDS	2621584	2622342	+	758	yfiN_2	putative diguanylate cyclase YfiN
Y394_02842	CDS	2622335	2622748	+	413	hypothetical	Outer membrane protein Omp38
Y394_02843	CDS	2622778	2624790	+	2012	rplS	50S ribosomal protein L19
Y394_02844	CDS	2624812	2625000	+	188	trmD	tRNA (guanine-N(1)-)-methyltransferase
Y394_02845	CDS	2625016	2625660	+	644	rimM	Ribosome maturation factor RimM
Y394_02846	CDS	2625698	2626759	-	1061	rpsP	30S ribosomal protein S16
Y394_02847	CDS	2626972	2628435	+	1463	ffh	Signal recognition particle protein
Y394_02848	CDS	2628456	2628815	+	359	ypjD	Inner membrane protein YpjD
Y394_02849	CDS	2628948	2629694	-	746	tlyC_2	Hemolysin C
Y394_02850	CDS	2629744	2631033	-	1289	grpE	Protein GrpE
Y394_02851	CDS	2631119	2631745	-	626	nadK	NAD kinase
Y394_02852	CDS	2632070	2633107	+	1037	recN	DNA repair protein RecN
Y394_02853	CDS	2633107	2633745	+	638	bamE	Outer membrane protein assembly factor BamE
Y394_02854	CDS	2633917	2635983	+	2066	pasI	Persistence and stress-resistance antitoxin PasI
Y394_02855	CDS	2635988	2637529	+	1541	ratA	Ribosome association toxin RatA
Y394_02856	CDS	2637568	2638704	-	1136	smpB	SsrA-binding protein
Y394_02857	CDS	2638743	2639045	+	302	hypothetical	hypothetical protein
Y394_02858	CDS	2639081	2639899	+	818	intA_1	Prophage CP4-57 integrase
Y394_02864	CDS	2643099	2644676	-	1577	lhgO	L-2-hydroxyglutarate oxidase LhgO
Y394_02865	CDS	2644745	2646211	-	1466	gabD_1	Succinate-semialdehyde dehydrogenase [NADP( )] GabD
Y394_02866	CDS	2646373	2647743	+	1370	gabD_2	Succinate-semialdehyde dehydrogenase [NADP( )] GabD
Y394_02868	CDS	2648025	2649497	-	1472	gabP	GABA permease
Y394_02869	CDS	2649615	2650793	-	1178	hypothetical	hypothetical protein
Y394_02870	CDS	2650804	2651424	-	620	hypothetical	hypothetical protein
Y394_02871	CDS	2651442	2652716	-	1274	hypothetical	hypothetical protein
Y394_02874	CDS	2655271	2656425	-	1154	ygaV	putative HTH-type transcriptional regulator YgaV
Y394_02875	CDS	2656575	2657006	-	431	ygaP	Inner membrane protein YgaP
Y394_02876	CDS	2657156	2658037	-	881	stpA	DNA-binding protein StpA
Y394_02877	CDS	2658037	2658570	-	533	alaE	L-alanine exporter AlaE
Y394_02878	CDS	2658527	2659123	-	596	hypothetical	hypothetical protein
Y394_02879	CDS	2659125	2660321	-	1196	hypothetical	hypothetical protein
Y394_02880	CDS	2660650	2661033	+	383	nrdH	Glutaredoxin-like protein NrdH
Y394_02881	CDS	2661852	2662628	-	776	hypothetical	Putative NrdI-like protein
Y394_02882	CDS	2662770	2664053	-	1283	nrdE	Ribonucleoside-diphosphate reductase 2 subunit alpha
Y394_02883	CDS	2664112	2664312	-	200	nrdF	Ribonucleoside-diphosphate reductase 2 subunit beta
Y394_02884	CDS	2664324	2664659	-	335	proV	Glycine betaine/proline betaine transport system ATP-binding protein ProV
Y394_02885	CDS	2664661	2666511	-	1850	proW	Glycine betaine/proline betaine transport system permease protein ProW
Y394_02886	CDS	2666528	2667043	-	515	proX	Glycine betaine/proline betaine-binding periplasmic protein
Y394_02887	CDS	2667139	2667462	-	323	hypothetical	putative transporter
Y394_02888	CDS	2667479	2667865	-	386	ygaZ	Inner membrane protein YgaZ
Y394_02889	CDS	2667893	2669107	-	1214	hypothetical	hypothetical protein
Y394_02890	CDS	2669219	2669707	-	488	mprA	Transcriptional repressor MprA
Y394_02891	CDS	2669977	2670717	-	740	emrA_2	Multidrug export protein EmrA
Y394_02892	CDS	2670836	2671639	+	803	emrA_1	Multidrug export protein EmrA
Y394_02893	CDS	2671784	2672638	+	854	emrB_2	Multidrug export protein EmrB
Y394_02894	CDS	2672829	2674109	+	1280	luxS	S-ribosylhomocysteine lyase
Y394_02895	CDS	2674101	2675240	-	1139	gshA	Glutamate--cysteine ligase
Y394_02896	CDS	2675400	2676290	-	890	yqaA	Inner membrane protein YqaA
Y394_02897	CDS	2676426	2677787	+	1361	yqaB	Fructose-1-phosphate phosphatase YqaB
Y394_02898	CDS	2677784	2678302	+	518	csrA	Carbon storage regulator
Y394_02899	CDS	2678302	2678622	+	320	alaS	Alanine--tRNA ligase
Y394_02900	CDS	2678619	2679431	+	812	recX	Regulatory protein RecX
Y394_02901	CDS	2679441	2679956	+	515	recA	Protein RecA
Y394_02902	CDS	2679964	2680653	+	689	pncC_1	Nicotinamide-nucleotide amidohydrolase PncC
Y394_02903	CDS	2680750	2681172	+	422	mltB	Membrane-bound lytic murein transglycosylase B
Y394_02905	CDS	2682104	2683165	-	1061	srlE	Glucitol/sorbitol-specific phosphotransferase enzyme IIB component
Y394_02906	CDS	2683231	2684229	-	998	hypothetical	hypothetical protein
Y394_02907	CDS	2684254	2685765	-	1511	srlD	Sorbitol-6-phosphate 2-dehydrogenase
Y394_02909	CDS	2686868	2689969	-	3101	srlR_3	Glucitol operon repressor
Y394_02910	CDS	2689976	2690149	-	173	gutQ	Arabinose 5-phosphate isomerase GutQ
Y394_02911	CDS	2690267	2691460	+	1193	norR	Anaerobic nitric oxide reductase transcription regulator NorR
Y394_02912	CDS	2691658	2692911	-	1253	norV	Anaerobic nitric oxide reductase flavorubredoxin
Y394_02913	CDS	2693238	2694428	+	1190	norW	Nitric oxide reductase FlRd-NAD( ) reductase
Y394_02914	CDS	2694473	2694811	-	338	hypF	Carbamoyltransferase HypF
Y394_02915	CDS	2694872	2696206	-	1334	hyfA_2	Hydrogenase-4 component A
Y394_02916	CDS	2696196	2696909	-	713	ascG	HTH-type transcriptional regulator AscG
Y394_02917	CDS	2697074	2698456	-	1382	hycE	Formate hydrogenlyase subunit 5
Y394_02918	CDS	2699077	2703120	-	4043	hycD	Formate hydrogenlyase subunit 4
Y394_02920	CDS	2704776	2705279	-	503	hyfA_4	Hydrogenase-4 component A
Y394_02921	CDS	2705337	2705972	-	635	hycA	Formate hydrogenlyase regulatory protein HycA
Y394_02922	CDS	2706181	2707029	+	848	hypA_2	hydrogenase nickel incorporation protein HypA
Y394_02923	CDS	2707482	2707922	-	440	hypB	Hydrogenase isoenzymes nickel incorporation protein HypB
Y394_02924	CDS	2708431	2710242	+	1811	hypC	Hydrogenase isoenzymes formation protein HypC
Y394_02925	CDS	2710423	2710932	-	509	hypD	Hydrogenase isoenzymes formation protein HypD
Y394_02926	CDS	2710998	2712266	-	1268	hypE	Hydrogenase isoenzymes formation protein HypE
Y394_02928	CDS	2713420	2713785	+	365	hypothetical	hypothetical protein
Y394_02930	CDS	2714569	2715555	-	986	hypothetical	hypothetical protein
Y394_02931	CDS	2715542	2716147	-	605	mutS	DNA mismatch repair protein MutS
Y394_02932	CDS	2716149	2716835	-	686	pphB_2	Serine/threonine-protein phosphatase 2
Y394_02933	CDS	2716915	2717217	+	302	hypothetical	Serine/threonine-protein phosphatase 2
Y394_02936	CDS	2718810	2719211	-	401	hypothetical	hypothetical protein
Y394_02938	CDS	2720380	2720760	-	380	hypothetical	hypothetical protein
Y394_02939	CDS	2720760	2721491	-	731	hypothetical	hypothetical protein
Y394_02940	CDS	2721503	2722231	-	728	edcC	Phenolic acid decarboxylase subunit C
Y394_02941	CDS	2722243	2723148	-	905	ecdB	putative UbiX-like flavin prenyltransferase
Y394_02942	CDS	2723145	2723825	-	680	hosA	Transcriptional regulator HosA
Y394_02944	CDS	2725087	2726886	-	1799	nlpD_1	Murein hydrolase activator NlpD
Y394_02945	CDS	2727084	2727563	-	479	pcm	Protein-L-isoaspartate O-methyltransferase
Y394_02946	CDS	2727560	2728516	-	956	surE	5'/3'-nucleotidase SurE
Y394_02947	CDS	2728516	2729166	-	650	truD	tRNA pseudouridine synthase D
Y394_02948	CDS	2729199	2729774	-	575	ispF	2-C-methyl-D-erythritol 2,4-cyclodiphosphate synthase
Y394_02949	CDS	2730182	2731243	+	1061	ispD	2-C-methyl-D-erythritol 4-phosphate cytidylyltransferase
Y394_02950	CDS	2731253	2731804	+	551	ftsB	Cell division protein FtsB
Y394_02951	CDS	2731789	2732526	-	737	ygbE	Inner membrane protein YgbE
Y394_02952	CDS	2732658	2733992	+	1334	cysC	Adenylyl-sulfate kinase
Y394_02953	CDS	2734027	2734908	-	881	cysN	Sulfate adenylyltransferase subunit 1
Y394_02954	CDS	2735011	2735598	+	587	cysD	Sulfate adenylyltransferase subunit 2
Y394_02955	CDS	2735654	2736037	-	383	ywaD	Aminopeptidase YwaD
Y394_02958	CDS	2738323	2738742	+	419	cysH	Phosphoadenosine phosphosulfate reductase
Y394_02959	CDS	2738811	2739509	+	698	cysI	Sulfite reductase [NADPH] hemoprotein beta-component
Y394_02960	CDS	2739541	2742201	+	2660	cysJ_1	Sulfite reductase [NADPH] flavoprotein alpha-component
Y394_02961	CDS	2742315	2743670	+	1355	queD	6-carboxy-5,6,7,8-tetrahydropterin synthase
Y394_02962	CDS	2743767	2744039	+	272	hypothetical	Electron transfer flavoprotein-ubiquinone oxidoreductase
Y394_02963	CDS	2744036	2745334	-	1298	fixX_3	Ferredoxin-like protein FixX
Y394_02964	rRNA	2745663	2745773	-	110	glpP_1	Glycerol uptake operon antiterminator regulatory protein
Y394_02965	rRNA	2745872	2748772	-	2900	glpP_2	Glycerol uptake operon antiterminator regulatory protein
Y394_02970	CDS	2752555	2753292	-	737	ygcS_2	Inner membrane metabolite transport protein YgcS
Y394_02973	CDS	2755265	2757838	+	2573	queE	7-carboxy-7-deazaguanine synthase
Y394_02977	CDS	2760125	2761285	+	1160	eno	Enolase
Y394_02978	CDS	2761328	2762449	-	1121	pyrG	CTP synthase
Y394_02979	CDS	2762460	2763530	-	1070	mazG	Nucleoside triphosphate pyrophosphohydrolase
Y394_02980	CDS	2763743	2764105	+	362	relA	GTP pyrophosphokinase
Y394_02981	CDS	2764255	2764773	+	518	rlmD	23S rRNA (uracil(1939)-C(5))-methyltransferase RlmD
Y394_02982	CDS	2764763	2765122	+	359	barA	Signal transduction histidine-protein kinase BarA
Y394_02983	CDS	2765317	2765988	+	671	gudD	Glucarate dehydratase
Y394_02984	CDS	2766004	2766486	+	482	gudX	Glucarate dehydratase-related protein
Y394_02985	CDS	2766563	2766910	-	347	gudP	putative glucarate transporter
Y394_02986	CDS	2766952	2767719	-	767	cysJ_2	Sulfite reductase [NADPH] flavoprotein alpha-component
Y394_02987	CDS	2767750	2768298	-	548	truC	tRNA pseudouridine synthase C
Y394_02988	CDS	2768317	2768565	-	248	hypothetical	hypothetical protein
Y394_02989	CDS	2768702	2770063	-	1361	syd	Protein Syd
Y394_02990	CDS	2770155	2771021	+	866	queF	NADPH-dependent 7-cyano-7-deazaguanine reductase
Y394_02991	CDS	2771087	2772328	+	1241	ygdH	LOG family protein YgdH
Y394_02993	CDS	2773099	2773977	+	878	sdaC	Serine transporter
Y394_02994	CDS	2774063	2775724	+	1661	sdaB	L-serine dehydratase 2
Y394_02995	CDS	2775873	2776214	+	341	ygdG	Flap endonuclease Xni
Y394_02996	CDS	2776276	2776566	-	290	fucO	Lactaldehyde reductase
Y394_02997	CDS	2776556	2777032	-	476	fucA	L-fuculose phosphate aldolase
Y394_02998	CDS	2777164	2777646	+	482	fucP	L-fucose-proton symporter
Y394_03000	tmRNA	2777861	2778223	+	362	fucK_1	L-fuculokinase
Y394_03002	CDS	2780063	2780566	+	503	glpR_2	Glycerol-3-phosphate regulon repressor
Y394_03003	CDS	2780685	2780984	+	299	rlmM	Ribosomal RNA large subunit methyltransferase M
Y394_03004	CDS	2780981	2781847	+	866	hypothetical	hypothetical protein
Y394_03005	tRNA	2782095	2782170	-	75	gcvA	Glycine cleavage system transcriptional activator
Y394_03006	CDS	2782729	2784981	+	2252	ygdR_1	putative lipoprotein YgdR
Y394_03007	CDS	2785317	2786294	+	977	csdA	Cysteine desulfurase CsdA
Y394_03008	CDS	2786314	2787582	+	1268	csdE	Sulfur acceptor protein CsdE
Y394_03009	CDS	2787605	2788306	+	701	tcdA	tRNA threonylcarbamoyladenosine dehydratase
Y394_03010	CDS	2788328	2789053	+	725	mltA	Membrane-bound lytic murein transglycosylase A
Y394_03011	CDS	2789088	2790347	+	1259	amiC	N-acetylmuramoyl-L-alanine amidase AmiC
Y394_03012	CDS	2790585	2791985	+	1400	argA	Amino-acid acetyltransferase
Y394_03013	CDS	2792006	2792668	+	662	recD	RecBCD enzyme subunit RecD
Y394_03014	CDS	2792669	2793118	-	449	recB	RecBCD enzyme subunit RecB
Y394_03015	CDS	2793202	2793360	-	158	ptrA	Protease 3
Y394_03016	CDS	2793461	2794366	-	905	recC	RecBCD enzyme subunit RecC
Y394_03018	CDS	2794879	2795178	+	299	hypothetical	hypothetical protein
Y394_03019	CDS	2795188	2795712	+	524	hypothetical	hypothetical protein
Y394_03020	CDS	2795759	2796163	-	404	thyA	Thymidylate synthase
Y394_03021	CDS	2796832	2797281	+	449	lgt	Prolipoprotein diacylglyceryl transferase
Y394_03022	CDS	2797318	2797662	-	344	ptsI_3	Phosphoenolpyruvate-protein phosphotransferase
Y394_03023	CDS	2797814	2798044	+	230	rppH	RNA pyrophosphohydrolase
Y394_03025	CDS	2798633	2799043	+	410	mutH	DNA mismatch repair protein MutH
Y394_03026	CDS	2799016	2801160	+	2144	hypothetical	hypothetical protein
Y394_03027	CDS	2801170	2802129	+	959	ygdR_2	putative lipoprotein YgdR
Y394_03028	CDS	2802484	2803686	+	1202	yhdN_1	General stress protein 69
Y394_03029	CDS	2803679	2804743	+	1064	lplT	Lysophospholipid transporter LplT
Y394_03030	CDS	2804801	2805793	+	992	aas	Bifunctional protein Aas
Y394_03031	CDS	2805985	2806944	+	959	galR	HTH-type transcriptional regulator GalR
Y394_03032	CDS	2807288	2808025	+	737	lysA	Diaminopimelate decarboxylase
[truncated: 1,245 more rows]
